# Supplementary material for: {2-[1-(2-Amino-2-methyl­propyl­imino)eth­yl]phenolato-κ3 N,N′,O}dioxidovanadium(V)
Source: Acta Crystallogr Sect E Struct Rep Online. 2009 Jan 14;65(Pt 2):m190. doi: 10.1107/S1600536808042839 (PMC2968252; doi:10.1107/S1600536808042839)
Supplement: Supplementary file 1 [file e-65-0m190-sup1.cif]

##############################################################################
###                                                                        ###
###        Electronic paper (Acta Crystallographica Section E)             ###
###                                                                        ###
##############################################################################
#                                                                            #
# This CIF contains the data in a paper accepted for publication in Acta     #
# Crystallographica Section E. It conforms to the requirements of Notes      #
# for Authors for Section E, and has been peer reviewed under the auspices   #
# of the IUCr Commission on Journals.                                        #
#                                                                            #
# Full details of the Crystallographic Information File format               #
# are given in the paper "The Crystallographic Information File (CIF):       #
# a New Standard Archive File for Crystallography" by S. R. Hall, F. H.      #
# Allen and I. D. Brown [Acta Cryst. (1991), A47, 655-685].                  #
#                                                                            #
# The current version of the core CIF dictionary is obtainable from          #
# ftp://ftp.iucr.org/pub/cif_core.dic. The current version number is 2.4.    #
#                                                                            #
# Software is freely available for graphical display of the structure(s) in  #
# this CIF.  For information consult the CIF home page http://www.iucr.org/  #
# cif/home.html                                                              #
#                                                                            #
# This file may be used for bona fide research purposes within the           #
# scientific community so long as proper attribution is given to the journal # 
# article from which it was obtained.                                        #
#                                                                            #
##############################################################################
                                             
data_I
_audit_creation_method     SHELXL-97
_chemical_name_systematic
;
{2-[1-(2-Amino-2-methylpropylimino)ethyl]phenolato-
\k^3^<i>N</i>,<i>N'</i>,<i>O</i>}dioxidovanadium(V)
;
_chemical_name_common     ?
_chemical_formula_moiety     'C12 H17 N2 O3 V'
_chemical_formula_sum     'C12 H17 N2 O3 V'
_chemical_formula_iupac     '[V (C12 H17 N2 O) O2]'
_chemical_formula_weight     288.22
_chemical_melting_point     ?
_symmetry_cell_setting     'orthorhombic'
_symmetry_space_group_name_H-M     'P n a 21 '
_symmetry_space_group_name_Hall     'P 2c -2n '
loop_
    _symmetry_equiv_pos_as_xyz
    'x, y, z'
    '-x, -y, z+1/2'
    'x+1/2, -y+1/2, z'
    '-x+1/2, y+1/2, z+1/2'
_cell_length_a     11.1198(6)
_cell_length_b     15.7408(8)
_cell_length_c     7.6448(3)
_cell_angle_alpha     90.00
_cell_angle_beta     90.00
_cell_angle_gamma     90.00
_cell_volume     1338.10(11)
_cell_formula_units_Z     4
_cell_measurement_reflns_used     2126
_cell_measurement_theta_min     3.17
_cell_measurement_theta_max     25.05
_cell_measurement_temperature     295(2)
_exptl_crystal_description     needle
_exptl_crystal_colour     white
_exptl_crystal_size_max     0.2
_exptl_crystal_size_mid     0.04
_exptl_crystal_size_min     0.04
_exptl_crystal_density_diffrn     1.431
_exptl_crystal_density_meas     ?
_exptl_crystal_density_method     'not measured'
_exptl_crystal_F_000     600
_exptl_absorpt_coefficient_mu     0.743
_exptl_absorpt_correction_type     'multi-scan'
_exptl_absorpt_process_details
;
(CrysAlis RED; Oxford Diffraction, 2008)
;
_exptl_absorpt_correction_T_min     0.941
_exptl_absorpt_correction_T_max     0.964
_exptl_special_details
;
;
_diffrn_ambient_temperature     295(2)
_diffrn_radiation_type     MoK\a
_diffrn_radiation_wavelength     0.71073
_diffrn_radiation_source     'Enhance (Mo) X-ray Source'
_diffrn_radiation_monochromator     graphite
_diffrn_measurement_device_type     'Oxford Diffraction Ruby CCD'
_diffrn_measurement_method     \w
_diffrn_detector_area_resol_mean     10.4002
_diffrn_reflns_number     11574
_diffrn_reflns_av_R_equivalents     0.0706
_diffrn_reflns_av_sigmaI/netI     0.0708
_diffrn_reflns_theta_min     3.17
_diffrn_reflns_theta_max     25.05
_diffrn_reflns_theta_full     25.05
_diffrn_measured_fraction_theta_max     0.996
_diffrn_measured_fraction_theta_full     0.996
_diffrn_reflns_limit_h_min     -12
_diffrn_reflns_limit_h_max     13
_diffrn_reflns_limit_k_min     -18
_diffrn_reflns_limit_k_max     18
_diffrn_reflns_limit_l_min     -9
_diffrn_reflns_limit_l_max     7
_diffrn_standards_number     ?
_diffrn_standards_interval_count     ?
_diffrn_standards_interval_time     ?
_diffrn_standards_decay_%     ?
_refine_special_details
;
Refinement of <i>F</i>^2^ against ALL reflections. The weighted <i>R</i>-factor
<i>wR</i> and
goodness of fit <i>S</i> are based on <i>F</i>^2^, conventional
<i>R</i>-factors <i>R</i> are based
on <i>F</i>, with <i>F</i> set to zero for negative <i>F</i>^2^. The threshold
expression of
<i>F</i>^2^ > \s(<i>F</i>^2^) is used only for calculating <i>R</i>-factors(gt)
<i>etc</i>. and is
not relevant to the choice of reflections for refinement. <i>R</i>-factors
based
on <i>F</i>^2^ are statistically about twice as large as those based on
<i>F</i>, and <i>R</i>-
factors based on ALL data will be even larger.
;
_reflns_number_total     2126
_reflns_number_gt     1387
_reflns_threshold_expression     I>2\s(I)
_refine_ls_structure_factor_coef     Fsqd
_refine_ls_matrix_type     full
_refine_ls_R_factor_all     0.0607
_refine_ls_R_factor_gt     0.0288
_refine_ls_wR_factor_gt     0.0470
_refine_ls_wR_factor_ref     0.0505
_refine_ls_goodness_of_fit_ref     0.834
_refine_ls_restrained_S_all     0.834
_refine_ls_number_reflns     2126
_refine_ls_number_parameters     167
_refine_ls_number_restraints     1
_refine_ls_hydrogen_treatment     constr
_refine_ls_weighting_scheme     calc
_refine_ls_weighting_details
                 'calc w=1/[\s^2^(Fo^2^)+(0.0211P)^2^] where P=(Fo^2^+2Fc^2^)/3'
_atom_sites_solution_hydrogens     geom
_atom_sites_solution_primary     direct
_atom_sites_solution_secondary     difmap
_refine_ls_shift/su_max     0.000
_refine_ls_shift/su_mean     0.000
_refine_diff_density_max     0.186
_refine_diff_density_min     -0.157
_refine_ls_extinction_method     none
_refine_ls_extinction_coef     0.743
_refine_ls_abs_structure_details     'Flack (1983), 849 Friedel pairs'
_refine_ls_abs_structure_Flack     0.23(2)
loop_
    _atom_type_symbol
    _atom_type_description
    _atom_type_scat_dispersion_real
    _atom_type_scat_dispersion_imag
    _atom_type_scat_source
    'C' 'C' 0.0033 0.0016
                         'International Tables Vol C Tables 4.2.6.8 and 6.1.1.4'
    'H' 'H' 0.0000 0.0000
                         'International Tables Vol C Tables 4.2.6.8 and 6.1.1.4'
    'N' 'N' 0.0061 0.0033
                         'International Tables Vol C Tables 4.2.6.8 and 6.1.1.4'
    'O' 'O' 0.0106 0.0060
                         'International Tables Vol C Tables 4.2.6.8 and 6.1.1.4'
    'V' 'V' 0.3005 0.5294
                         'International Tables Vol C Tables 4.2.6.8 and 6.1.1.4'
_computing_data_collection     'CrysAlis CCD (Oxford Diffraction, 2008)'
_computing_cell_refinement     'CrysAlis RED (Oxford Diffraction, 2008)'
_computing_data_reduction     'CrysAlis RED (Oxford Diffraction, 2008)'
_computing_structure_solution     'SHELXS97 (Sheldrick, 2008)'
_computing_structure_refinement     'SHELXL97 (Sheldrick, 2008)'
_computing_molecular_graphics     'ORTEPII (Johnson, 1976)'
_computing_publication_material
                            'SHELXL97 (Sheldrick, 2008) and PLATON (Spek, 2003)'
loop_
    _atom_site_type_symbol
    _atom_site_label
    _atom_site_fract_x
    _atom_site_fract_y
    _atom_site_fract_z
    _atom_site_U_iso_or_equiv
    _atom_site_adp_type
    _atom_site_calc_flag
    _atom_site_refinement_flags
    _atom_site_occupancy
    _atom_site_disorder_assembly
    _atom_site_disorder_group
    C C1 0.3317(3) 0.3973(2) 0.5333(4) 0.0380(8) Uani d . 1 . .
    C C2 0.2695(3) 0.37563(19) 0.6865(4) 0.0354(8) Uani d . 1 . .
    C C3 0.3314(3) 0.37812(17) 0.8474(6) 0.0512(8) Uani d . 1 . .
    H H3A 0.2903 0.3651 0.9499 0.061 Uiso calc R 1 . .
    C C4 0.4498(3) 0.3992(2) 0.8561(6) 0.0560(10) Uani d . 1 . .
    H H4A 0.4887 0.4012 0.9637 0.067 Uiso calc R 1 . .
    C C5 0.5121(3) 0.4175(2) 0.7045(6) 0.0602(11) Uani d . 1 . .
    H H5A 0.5931 0.4319 0.7101 0.072 Uiso calc R 1 . .
    C C6 0.4544(3) 0.4145(2) 0.5448(5) 0.0510(10) Uani d . 1 . .
    H H6A 0.4982 0.4240 0.4431 0.061 Uiso calc R 1 . .
    C C7 0.1437(3) 0.34815(19) 0.6801(4) 0.0399(8) Uani d . 1 . .
    N N8 0.0753(2) 0.36544(15) 0.5463(3) 0.0378(7) Uani d . 1 . .
    C C9 -0.0510(3) 0.3371(2) 0.5463(4) 0.0422(9) Uani d . 1 . .
    H H9A -0.0956 0.3677 0.6353 0.051 Uiso calc R 1 . .
    H H9B -0.0549 0.2770 0.5733 0.051 Uiso calc R 1 . .
    C C10 -0.1063(3) 0.3534(2) 0.3683(4) 0.0407(9) Uani d . 1 . .
    N N11 -0.06106(19) 0.44045(15) 0.3205(5) 0.0408(6) Uani d . 1 . .
    H H11A -0.0946 0.4790 0.3925 0.049 Uiso calc R 1 . .
    H H11B -0.0844 0.4528 0.2107 0.049 Uiso calc R 1 . .
    V V12 0.12859(4) 0.45059(3) 0.33674(6) 0.03758(15) Uani d . 1 . .
    O O13 0.27910(18) 0.39910(13) 0.3758(3) 0.0456(6) Uani d . 1 . .
    O O14 0.1359(2) 0.45725(14) 0.1236(2) 0.0467(6) Uani d . 1 . .
    O O15 0.1372(2) 0.54432(13) 0.4218(2) 0.0483(6) Uani d . 1 . .
    C C26 0.0950(3) 0.29854(18) 0.8337(6) 0.0592(9) Uani d . 1 . .
    H H26A 0.0162 0.2776 0.8060 0.089 Uiso calc R 1 . .
    H H26B 0.0905 0.3349 0.9343 0.089 Uiso calc R 1 . .
    H H26C 0.1474 0.2516 0.8584 0.089 Uiso calc R 1 . .
    C C27 -0.0620(3) 0.2904(2) 0.2305(5) 0.0536(9) Uani d . 1 . .
    H H27A 0.0243 0.2886 0.2320 0.080 Uiso calc R 1 . .
    H H27B -0.0890 0.3081 0.1170 0.080 Uiso calc R 1 . .
    H H27C -0.0933 0.2349 0.2559 0.080 Uiso calc R 1 . .
    C C28 -0.2434(3) 0.3536(2) 0.3770(5) 0.0699(12) Uani d . 1 . .
    H H28A -0.2697 0.3960 0.4587 0.105 Uiso calc R 1 . .
    H H28B -0.2713 0.2988 0.4143 0.105 Uiso calc R 1 . .
    H H28C -0.2756 0.3661 0.2633 0.105 Uiso calc R 1 . .
loop_
    _atom_site_aniso_label
    _atom_site_aniso_U_11
    _atom_site_aniso_U_22
    _atom_site_aniso_U_33
    _atom_site_aniso_U_12
    _atom_site_aniso_U_13
    _atom_site_aniso_U_23
    C1 0.039(2) 0.0260(19) 0.049(2) 0.0093(17) 0.0054(19) 0.0025(17)
    C2 0.041(2) 0.0303(19) 0.035(2) 0.0077(17) 0.0034(17) -0.0038(16)
    C3 0.064(2) 0.0462(19) 0.043(2) 0.0081(17) 0.007(3) 0.005(3)
    C4 0.058(3) 0.056(2) 0.054(3) 0.0082(19) -0.009(3) -0.016(3)
    C5 0.039(2) 0.053(3) 0.089(3) -0.0058(19) -0.002(3) -0.005(2)
    C6 0.050(3) 0.051(2) 0.052(2) 0.001(2) 0.009(2) 0.003(2)
    C7 0.056(2) 0.0311(19) 0.033(2) 0.0004(19) 0.0127(18) -0.0038(14)
    N8 0.0384(19) 0.0394(17) 0.0355(16) 0.0009(14) 0.0112(14) -0.0026(14)
    C9 0.053(3) 0.039(2) 0.0346(19) -0.0049(19) 0.0174(18) -0.0038(17)
    C10 0.038(2) 0.0445(19) 0.040(2) -0.0079(17) 0.0074(17) -0.0095(18)
    N11 0.0423(14) 0.0400(14) 0.0400(13) 0.0048(13) -0.0037(18) -0.0058(18)
    V12 0.0404(3) 0.0357(3) 0.0366(3) 0.0011(3) 0.0062(4) 0.0047(4)
    O13 0.0417(13) 0.0517(14) 0.0434(17) 0.0064(10) 0.0104(11) 0.0074(12)
    O14 0.0508(14) 0.0579(14) 0.0315(11) 0.0065(16) 0.0078(11) 0.0070(11)
    O15 0.0559(16) 0.0353(13) 0.0538(12) -0.0029(13) 0.0005(11) -0.0044(11)
    C26 0.082(3) 0.0554(19) 0.0399(16) -0.0127(18) 0.015(3) 0.005(3)
    C27 0.067(2) 0.047(2) 0.0469(18) -0.008(2) 0.013(2) -0.007(2)
    C28 0.046(2) 0.085(3) 0.078(3) -0.017(2) 0.004(2) -0.004(3)
_geom_special_details
;
All e.s.d.'s (except the e.s.d. in the dihedral angle between two l.s. planes)
are estimated using the full covariance matrix. The cell e.s.d.'s are taken
into account individually in the estimation of e.s.d.'s in distances, angles
and torsion angles; correlations between e.s.d.'s in cell parameters are only
used when they are defined by crystal symmetry. An approximate (isotropic)
treatment of cell e.s.d.'s is used for estimating e.s.d.'s involving l.s.
planes.
;
loop_
    _geom_bond_atom_site_label_1
    _geom_bond_atom_site_label_2
    _geom_bond_site_symmetry_2
    _geom_bond_distance
    _geom_bond_publ_flag
    C1 O13 . 1.339(4) ?
    C1 C6 . 1.393(5) ?
    C1 C2 . 1.402(4) ?
    C2 C3 . 1.410(5) ?
    C2 C7 . 1.465(4) ?
    C3 C4 . 1.359(4) ?
    C3 H3A . 0.9300 ?
    C4 C5 . 1.380(5) ?
    C4 H4A . 0.9300 ?
    C5 C6 . 1.380(4) ?
    C5 H5A . 0.9300 ?
    C6 H6A . 0.9300 ?
    C7 N8 . 1.304(4) ?
    C7 C26 . 1.510(4) ?
    N8 C9 . 1.473(4) ?
    N8 V12 . 2.171(3) ?
    C9 C10 . 1.515(4) ?
    C9 H9A . 0.9700 ?
    C9 H9B . 0.9700 ?
    C10 N11 . 1.504(4) ?
    C10 C28 . 1.527(4) ?
    C10 C27 . 1.529(4) ?
    N11 V12 . 2.118(2) ?
    N11 H11A . 0.9000 ?
    N11 H11B . 0.9000 ?
    V12 O15 . 1.6151(19) ?
    V12 O14 . 1.6352(18) ?
    V12 O13 . 1.883(2) ?
    C26 H26A . 0.9600 ?
    C26 H26B . 0.9600 ?
    C26 H26C . 0.9600 ?
    C27 H27A . 0.9600 ?
    C27 H27B . 0.9600 ?
    C27 H27C . 0.9600 ?
    C28 H28A . 0.9600 ?
    C28 H28B . 0.9600 ?
    C28 H28C . 0.9600 ?
loop_
    _geom_angle_atom_site_label_1
    _geom_angle_atom_site_label_2
    _geom_angle_atom_site_label_3
    _geom_angle_site_symmetry_1
    _geom_angle_site_symmetry_3
    _geom_angle
    _geom_angle_publ_flag
    O13 C1 C6 . . 118.7(3) ?
    O13 C1 C2 . . 122.7(3) ?
    C6 C1 C2 . . 118.5(3) ?
    C1 C2 C3 . . 118.7(3) ?
    C1 C2 C7 . . 121.0(3) ?
    C3 C2 C7 . . 120.2(3) ?
    C4 C3 C2 . . 121.5(4) ?
    C4 C3 H3A . . 119.2 ?
    C2 C3 H3A . . 119.2 ?
    C3 C4 C5 . . 119.7(4) ?
    C3 C4 H4A . . 120.1 ?
    C5 C4 H4A . . 120.1 ?
    C6 C5 C4 . . 120.1(4) ?
    C6 C5 H5A . . 119.9 ?
    C4 C5 H5A . . 119.9 ?
    C5 C6 C1 . . 121.2(3) ?
    C5 C6 H6A . . 119.4 ?
    C1 C6 H6A . . 119.4 ?
    N8 C7 C2 . . 121.4(3) ?
    N8 C7 C26 . . 120.6(3) ?
    C2 C7 C26 . . 118.0(3) ?
    C7 N8 C9 . . 119.5(3) ?
    C7 N8 V12 . . 123.3(2) ?
    C9 N8 V12 . . 116.56(19) ?
    N8 C9 C10 . . 109.6(2) ?
    N8 C9 H9A . . 109.8 ?
    C10 C9 H9A . . 109.8 ?
    N8 C9 H9B . . 109.8 ?
    C10 C9 H9B . . 109.8 ?
    H9A C9 H9B . . 108.2 ?
    N11 C10 C9 . . 103.7(3) ?
    N11 C10 C28 . . 110.0(2) ?
    C9 C10 C28 . . 111.5(3) ?
    N11 C10 C27 . . 108.4(3) ?
    C9 C10 C27 . . 112.2(3) ?
    C28 C10 C27 . . 110.7(3) ?
    C10 N11 V12 . . 112.76(17) ?
    C10 N11 H11A . . 109.0 ?
    V12 N11 H11A . . 109.0 ?
    C10 N11 H11B . . 109.0 ?
    V12 N11 H11B . . 109.0 ?
    H11A N11 H11B . . 107.8 ?
    O15 V12 O14 . . 109.85(10) ?
    O15 V12 O13 . . 106.06(11) ?
    O14 V12 O13 . . 98.12(10) ?
    O15 V12 N11 . . 98.71(11) ?
    O14 V12 N11 . . 89.77(13) ?
    O13 V12 N11 . . 149.49(10) ?
    O15 V12 N8 . . 106.46(9) ?
    O14 V12 N8 . . 142.05(11) ?
    O13 V12 N8 . . 81.94(9) ?
    N11 V12 N8 . . 74.05(12) ?
    C1 O13 V12 . . 122.65(18) ?
    C7 C26 H26A . . 109.5 ?
    C7 C26 H26B . . 109.5 ?
    H26A C26 H26B . . 109.5 ?
    C7 C26 H26C . . 109.5 ?
    H26A C26 H26C . . 109.5 ?
    H26B C26 H26C . . 109.5 ?
    C10 C27 H27A . . 109.5 ?
    C10 C27 H27B . . 109.5 ?
    H27A C27 H27B . . 109.5 ?
    C10 C27 H27C . . 109.5 ?
    H27A C27 H27C . . 109.5 ?
    H27B C27 H27C . . 109.5 ?
    C10 C28 H28A . . 109.5 ?
    C10 C28 H28B . . 109.5 ?
    H28A C28 H28B . . 109.5 ?
    C10 C28 H28C . . 109.5 ?
    H28A C28 H28C . . 109.5 ?
    H28B C28 H28C . . 109.5 ?
loop_
    _geom_torsion_atom_site_label_1
    _geom_torsion_atom_site_label_2
    _geom_torsion_atom_site_label_3
    _geom_torsion_atom_site_label_4
    _geom_torsion_site_symmetry_1
    _geom_torsion_site_symmetry_2
    _geom_torsion_site_symmetry_3
    _geom_torsion_site_symmetry_4
    _geom_torsion
    _geom_torsion_publ_flag
    O13 C1 C2 C3 . . . . -178.0(3) ?
    C6 C1 C2 C3 . . . . 4.6(4) ?
    O13 C1 C2 C7 . . . . 4.0(4) ?
    C6 C1 C2 C7 . . . . -173.4(3) ?
    C1 C2 C3 C4 . . . . -1.5(4) ?
    C7 C2 C3 C4 . . . . 176.6(3) ?
    C2 C3 C4 C5 . . . . -0.9(5) ?
    C3 C4 C5 C6 . . . . 0.0(5) ?
    C4 C5 C6 C1 . . . . 3.4(6) ?
    O13 C1 C6 C5 . . . . 176.9(3) ?
    C2 C1 C6 C5 . . . . -5.6(5) ?
    C1 C2 C7 N8 . . . . -20.0(4) ?
    C3 C2 C7 N8 . . . . 162.0(3) ?
    C1 C2 C7 C26 . . . . 159.8(3) ?
    C3 C2 C7 C26 . . . . -18.2(4) ?
    C2 C7 N8 C9 . . . . -179.5(3) ?
    C26 C7 N8 C9 . . . . 0.8(4) ?
    C2 C7 N8 V12 . . . . -9.0(4) ?
    C26 C7 N8 V12 . . . . 171.2(2) ?
    C7 N8 C9 C10 . . . . -172.0(3) ?
    V12 N8 C9 C10 . . . . 16.9(3) ?
    N8 C9 C10 N11 . . . . -42.6(3) ?
    N8 C9 C10 C28 . . . . -161.0(3) ?
    N8 C9 C10 C27 . . . . 74.2(3) ?
    C9 C10 N11 V12 . . . . 53.3(3) ?
    C28 C10 N11 V12 . . . . 172.7(2) ?
    C27 C10 N11 V12 . . . . -66.2(3) ?
    C10 N11 V12 O15 . . . . -139.7(2) ?
    C10 N11 V12 O14 . . . . 110.2(3) ?
    C10 N11 V12 O13 . . . . 4.5(4) ?
    C10 N11 V12 N8 . . . . -35.0(2) ?
    C7 N8 V12 O15 . . . . -66.8(3) ?
    C9 N8 V12 O15 . . . . 103.9(2) ?
    C7 N8 V12 O14 . . . . 130.5(2) ?
    C9 N8 V12 O14 . . . . -58.7(3) ?
    C7 N8 V12 O13 . . . . 37.6(2) ?
    C9 N8 V12 O13 . . . . -151.6(2) ?
    C7 N8 V12 N11 . . . . -161.4(3) ?
    C9 N8 V12 N11 . . . . 9.3(2) ?
    C6 C1 O13 V12 . . . . -136.7(2) ?
    C2 C1 O13 V12 . . . . 45.9(4) ?
    O15 V12 O13 C1 . . . . 50.2(2) ?
    O14 V12 O13 C1 . . . . 163.6(2) ?
    N11 V12 O13 C1 . . . . -92.8(3) ?
    N8 V12 O13 C1 . . . . -54.7(2) ?
loop_
    _geom_hbond_atom_site_label_D
    _geom_hbond_atom_site_label_H
    _geom_hbond_atom_site_label_A
    _geom_hbond_site_symmetry_D
    _geom_hbond_site_symmetry_H
    _geom_hbond_site_symmetry_A
    _geom_hbond_distance_DH
    _geom_hbond_distance_HA
    _geom_hbond_distance_DA
    _geom_hbond_angle_DHA
    _geom_hbond_publ_flag
    N11 H11A O14 1_555 1_555 2_565 0.90 2.08 2.942(4) 159 y
    N11 H11B O15 1_555 1_555 2_564 0.90 2.29 3.173(4) 168 y
    C26 H26B O14 1_555 1_555 1_556 0.96 2.46 3.370(4) 158 no
data_global
_journal_date_recd_electronic     2008-12-10
_journal_date_accepted     2008-12-16
_journal_name_full     'Acta Crystallographica, Section E'
_journal_year     2009
_journal_volume     65
_journal_issue      2
_journal_page_first     m190
_journal_page_last     m190
_journal_paper_category     QM
_journal_coeditor_code     NG2526
_publ_contact_author_name     'Dr. Grzegorz Romanowski'
_publ_contact_author_address
;
University of Gda\'nsk
Faculty of Chemistry
Sobieskiego 18/19
80-952 Gda\'nsk
Poland
;
_publ_contact_author_email     greg@chem.univ.gda.pl
_publ_contact_author_fax     '+48 58 523 53 41'
_publ_contact_author_phone     '+48 58 523 53 41'
_publ_section_title
;\
{2-[1-(2-Amino-2-methylpropylimino)ethyl]phenolato-\k^3^<i>N</i>,<i>N'</i>,\
<i>O</i>}dioxidovanadium(V)
;
loop_
    _publ_author_name
    _publ_author_address
    'Grzegorz Romanowski'
;
University of Gda\'nsk
Faculty of Chemistry
Sobieskiego 18/19
80-952 Gda\'nsk
Poland
;
    'Micha\/l Wera'
;
University of Gda\'nsk
Faculty of Chemistry
Sobieskiego 18/19
80-952 Gda\'nsk
Poland
;
    'Artur Sikorski'
;
University of Gda\'nsk
Faculty of Chemistry
Sobieskiego 18/19
80-952 Gda\'nsk
Poland
;
