# Supplementary material for: {2-[1-(2-Amino-2-methyl­propyl­imino)eth­yl]phenolato-κ3 N,N′,O}dioxidovanadium(V)
Source: Acta Crystallogr Sect E Struct Rep Online. 2009 Jan 14;65(Pt 2):m190. doi: 10.1107/S1600536808042839 (PMC2968252; doi:10.1107/S1600536808042839)
Supplement: Supplementary file 2 [file e-65-0m190-Isup2.hkl]

# 
# h,k,l, Fc-squared, Fo-squared, sigma(Fo-squared) and status flag 
# 
data_I
_shelx_title ' pre_MW0047 in Pna2(1)' 
_shelx_refln_list_code          4 
_shelx_F_calc_maximum      124.72 
_exptl_crystal_F_000       600.00 
_reflns_d_resolution_high  0.8393 
 
loop_ 
 _symmetry_equiv_pos_as_xyz 
 'x, y, z' 
 '-x, -y, z+1/2' 
 'x+1/2, -y+1/2, z' 
 '-x+1/2, y+1/2, z+1/2' 
 
_cell_length_a    11.1198 
_cell_length_b    15.7408 
_cell_length_c     7.6448 
_cell_angle_alpha  90.000 
_cell_angle_beta   90.000 
_cell_angle_gamma  90.000 
 
_shelx_F_squared_multiplier     1.000 
 
loop_ 
 _refln_index_h 
 _refln_index_k 
 _refln_index_l 
 _refln_F_squared_calc 
 _refln_F_squared_meas 
 _refln_F_squared_sigma 
 _refln_observed_status 
   2   0  -9      258.33      289.16     54.02 o 
   0   1  -9       68.12       56.21     54.21 o 
   1   1  -9      117.26      110.17     37.54 o 
   1   2  -9      133.43      118.06     37.47 o 
   0   0  -8      378.30      469.87     89.76 o 
   2   0  -8       42.04       31.45     32.46 o 
   4   0  -8      192.67      206.79     35.90 o 
   6   0  -8        2.91      -10.17     34.73 o 
   1   1  -8      117.65      120.01     22.71 o 
   2   1  -8       68.97       70.07     23.24 o 
   3   1  -8      124.67      120.16     24.81 o 
   4   1  -8        4.11       -1.33     24.59 o 
   5   1  -8       75.71       69.77     21.50 o 
   6   1  -8       28.74       16.24     24.46 o 
   0   2  -8      107.43      124.96     31.35 o 
   1   2  -8       66.14       66.16     28.95 o 
   2   2  -8       10.24       15.14     26.01 o 
   3   2  -8       24.08       35.25     24.00 o 
   4   2  -8       74.77       92.50     21.57 o 
   5   2  -8       51.75       51.01     22.41 o 
   6   2  -8        6.36       23.68     28.37 o 
   1   3  -8       66.22       69.74     25.82 o 
   2   3  -8      131.97      163.67     25.44 o 
   3   3  -8       25.66       22.75     24.30 o 
   4   3  -8       16.09       14.10     27.02 o 
   5   3  -8       17.61       26.25     27.81 o 
   0   4  -8       75.68       70.26     35.55 o 
   1   4  -8      119.63      132.30     25.76 o 
   2   4  -8        7.65       26.00     34.79 o 
   3   4  -8       60.41       66.68     26.02 o 
   4   4  -8       27.62       31.79     26.19 o 
   5   4  -8      137.26      121.45     27.34 o 
   1   5  -8       13.92       28.31     33.66 o 
   2   5  -8      379.53      408.39     36.87 o 
   3   5  -8        6.26       22.66     27.30 o 
   4   5  -8       15.01        7.72     27.72 o 
   5   5  -8        5.77        3.62     29.04 o 
   0   6  -8       36.34       31.69     35.12 o 
   1   6  -8      160.63      141.58     37.64 o 
   2   6  -8       17.02       16.58     32.68 o 
   3   6  -8      117.39      110.84     36.67 o 
   4   6  -8       11.32       -1.92     30.95 o 
   1   7  -8      146.17      123.45     30.34 o 
   2   7  -8      193.07      183.40     35.53 o 
   3   7  -8       48.28       20.46     38.92 o 
   0   8  -8      179.34      193.41     41.74 o 
   1   8  -8       73.34       60.87     31.16 o 
   2   8  -8       25.82       28.91     35.44 o 
   2   0  -7      167.18      179.86     31.16 o 
   4   0  -7       50.01       41.96     11.64 o 
   6   0  -7        1.21       12.77     27.51 o 
   8   0  -7       82.30       32.83     33.96 o 
   0   1  -7      426.02      411.80     22.45 o 
   1   1  -7       11.95       15.54     17.55 o 
   2   1  -7       16.66       13.52     10.21 o 
   3   1  -7       44.07       37.49     12.39 o 
   4   1  -7       24.66       27.09     17.07 o 
   5   1  -7      105.46       83.80     17.68 o 
   6   1  -7       34.00       37.95     19.27 o 
   7   1  -7       93.38       71.82     22.29 o 
   8   1  -7       43.17       35.25     24.19 o 
   1   2  -7      126.10      129.82     19.39 o 
   2   2  -7      183.76      191.27     13.68 o 
   3   2  -7      108.06      102.20     11.85 o 
   4   2  -7       25.66       28.28     11.69 o 
   5   2  -7       57.51       36.68     18.19 o 
   6   2  -7      134.07      131.80     19.52 o 
   7   2  -7       52.41       46.67     22.34 o 
   8   2  -7        1.21       10.40     25.42 o 
   0   3  -7       34.72       50.28     15.72 o 
   1   3  -7      201.57      201.25     17.69 o 
   2   3  -7      127.07      131.40     15.93 o 
   3   3  -7       62.96       78.08     16.34 o 
   4   3  -7      306.75      313.79     16.98 o 
   5   3  -7       93.48      100.41     20.32 o 
   6   3  -7        5.36       13.76     20.72 o 
   7   3  -7       54.21       39.24     23.46 o 
   8   3  -7      123.29      109.78     33.63 o 
   1   4  -7      884.07      889.85     22.00 o 
   2   4  -7        1.14       10.12     17.43 o 
   3   4  -7      110.63      131.16     15.91 o 
   4   4  -7       31.23       24.70     17.78 o 
   5   4  -7      113.64      110.11     19.61 o 
   6   4  -7       80.97       44.25     23.50 o 
   7   4  -7       82.52       80.31     26.57 o 
   0   5  -7     1130.98     1170.38     44.70 o 
   1   5  -7       89.23       73.13     20.08 o 
   2   5  -7        1.55       21.21     19.20 o 
   3   5  -7        7.69       -3.96     15.83 o 
   4   5  -7      305.15      321.87     18.64 o 
   5   5  -7       40.16       31.93     24.05 o 
   6   5  -7       40.53       41.47     25.70 o 
   7   5  -7       34.03       21.99     37.92 o 
   1   6  -7      143.46      149.80     19.60 o 
   2   6  -7       95.68       83.80     13.50 o 
   3   6  -7       47.56       62.75     22.49 o 
   4   6  -7       40.03       38.32     23.15 o 
   5   6  -7      184.11      176.74     25.22 o 
   6   6  -7       25.58       20.64     25.59 o 
   7   6  -7       58.12       67.05     37.02 o 
   0   7  -7      413.32      430.20     38.60 o 
   1   7  -7       77.81       73.26     22.63 o 
   2   7  -7       28.98       20.93     24.21 o 
   3   7  -7        1.13        0.72     25.38 o 
   4   7  -7      115.90       99.33     22.53 o 
   5   7  -7       98.54       96.03     25.42 o 
   6   7  -7        9.40       16.90     35.84 o 
   1   8  -7       11.43        6.60     29.10 o 
   2   8  -7       55.99       53.42     24.57 o 
   3   8  -7      115.20      105.48     27.80 o 
   4   8  -7       13.52       17.60     22.63 o 
   5   8  -7       56.26       82.39     32.35 o 
   6   8  -7       90.58       91.93     33.15 o 
   0   9  -7       28.71       67.48     58.68 o 
   1   9  -7      174.09      168.77     33.51 o 
   2   9  -7       16.02       12.08     28.35 o 
   3   9  -7       60.76       50.93     30.81 o 
   4   9  -7       20.39       11.16     24.17 o 
   5   9  -7       22.48       38.91     31.78 o 
   1  10  -7       26.00       19.05     34.59 o 
   2  10  -7       23.81       31.03     33.76 o 
   3  10  -7       21.46      -10.32     32.77 o 
   4  10  -7       10.17        8.56     34.54 o 
   0  11  -7       56.01       70.81     51.88 o 
   1  11  -7       24.49       36.42     37.62 o 
   2  11  -7        9.09       19.68     39.45 o 
   3  11  -7       25.15       40.09     35.13 o 
   0   0  -6     3685.81     3673.29     49.20 o 
   2   0  -6       17.90       24.26     28.19 o 
   4   0  -6      769.51      828.41     30.28 o 
   6   0  -6       60.52       40.65     22.07 o 
   8   0  -6      228.35      244.41     32.18 o 
   1   1  -6      381.75      368.23     12.39 o 
   2   1  -6      286.84      276.63     11.53 o 
   3   1  -6      234.31      220.25     15.86 o 
   4   1  -6       12.17       17.26      9.33 o 
   5   1  -6      367.90      355.99     16.88 o 
   6   1  -6      137.49      110.33     10.68 o 
   7   1  -6      135.32      117.83     15.02 o 
   8   1  -6       11.94       -8.49     22.21 o 
   9   1  -6       42.11       47.00     28.25 o 
   0   2  -6      573.91      614.20     22.42 o 
   1   2  -6      858.36      882.83     18.41 o 
   2   2  -6       26.62       25.78     15.58 o 
   3   2  -6      108.33      114.40     13.76 o 
   4   2  -6      187.67      167.86     10.20 o 
   5   2  -6      197.42      198.62     11.75 o 
   6   2  -6       13.01       24.19     12.83 o 
   7   2  -6       70.90       74.95     17.61 o 
   8   2  -6       42.35       40.93     21.87 o 
   9   2  -6      139.71      121.30     28.83 o 
   1   3  -6      353.58      354.31     18.37 o 
   2   3  -6      296.34      325.29     16.70 o 
   3   3  -6       26.39       36.33     15.22 o 
   4   3  -6      163.59      159.58     14.30 o 
   5   3  -6      121.04      101.45     13.36 o 
   6   3  -6      527.06      512.65     15.55 o 
   7   3  -6        7.54       11.04     17.03 o 
   8   3  -6       22.56       21.49     20.59 o 
   9   3  -6        4.81       -0.58     28.87 o 
   0   4  -6     1320.98     1207.79     53.79 o 
   1   4  -6      336.83      384.98     17.94 o 
   2   4  -6       29.68       20.31     16.78 o 
   3   4  -6       88.67      106.62     16.20 o 
   4   4  -6       30.08       33.72     15.51 o 
   5   4  -6      687.83      658.80     15.61 o 
   6   4  -6       30.71       25.20     15.64 o 
   7   4  -6      141.92      118.70     19.85 o 
   8   4  -6       15.80       10.17     20.84 o 
   9   4  -6      140.03      102.26     39.47 o 
   1   5  -6      174.95      188.61     19.93 o 
   2   5  -6      854.03      955.75     21.98 o 
   3   5  -6       36.52       28.83     14.76 o 
   4   5  -6       50.56       38.42     15.04 o 
   5   5  -6       63.45       51.69     14.50 o 
   6   5  -6      463.85      463.89     17.15 o 
   7   5  -6       20.43       17.64     19.29 o 
   8   5  -6        0.59        8.79     37.64 o 
   9   5  -6        2.90       23.05     40.22 o 
   0   6  -6       69.84       66.17     25.96 o 
   1   6  -6      393.67      379.71     16.29 o 
   2   6  -6       22.15       15.99      9.92 o 
   3   6  -6      534.89      539.65     22.42 o 
   4   6  -6       43.98       39.38     10.86 o 
   5   6  -6      323.47      334.71     20.99 o 
   6   6  -6       40.98       23.73     22.48 o 
   7   6  -6      173.01      151.46     26.19 o 
   8   6  -6        1.21       -1.39     37.45 o 
   9   6  -6       72.78       87.57     42.30 o 
   1   7  -6      325.03      312.01     20.16 o 
   2   7  -6      869.75      902.11     21.75 o 
   3   7  -6       62.64       53.59     20.75 o 
   4   7  -6      100.19       91.80     18.83 o 
   5   7  -6       51.38       59.10     23.82 o 
   6   7  -6      258.50      254.66     23.98 o 
   7   7  -6        7.11        2.26     34.65 o 
   8   7  -6       16.20       17.20     36.86 o 
   0   8  -6      334.03      361.77     45.50 o 
   1   8  -6      224.52      234.58     20.65 o 
   2   8  -6       71.66       56.50     20.94 o 
   3   8  -6       29.07       49.80     22.15 o 
   4   8  -6      231.51      230.91     26.07 o 
   5   8  -6      249.60      213.77     24.04 o 
   6   8  -6       32.93       37.29     30.56 o 
   7   8  -6       24.89       22.94     38.92 o 
   8   8  -6       38.24       72.46     38.80 o 
   1   9  -6      338.80      300.50     21.30 o 
   2   9  -6       57.74       60.08     20.73 o 
   3   9  -6      201.70      184.58     23.89 o 
   4   9  -6       12.91       -4.71     31.83 o 
   5   9  -6       99.77       98.55     23.42 o 
   6   9  -6       69.77       32.02     30.45 o 
   7   9  -6       40.64       38.06     33.87 o 
   0  10  -6      318.91      344.21     47.06 o 
   1  10  -6       74.53       79.51     31.66 o 
   2  10  -6        1.94      -10.03     32.57 o 
   3  10  -6        0.33       13.49     29.21 o 
   4  10  -6      224.67      215.00     28.76 o 
   5  10  -6        6.90        2.46     31.56 o 
   6  10  -6       11.04        8.98     36.19 o 
   7  10  -6        1.43       17.00     33.30 o 
   1  11  -6      167.47      180.63     34.46 o 
   2  11  -6       25.84       32.83     32.15 o 
   3  11  -6       67.40       77.71     30.55 o 
   4  11  -6       90.56       62.03     31.03 o 
   5  11  -6       75.97       28.87     35.77 o 
   6  11  -6       22.99        5.45     31.50 o 
   0  12  -6      221.24      220.47     51.68 o 
   1  12  -6       69.64       66.97     34.60 o 
   2  12  -6       34.65       72.38     35.95 o 
   3  12  -6        5.21        5.25     34.84 o 
   4  12  -6       59.68      103.50     32.97 o 
   5  12  -6       93.83       72.06     35.21 o 
   1  13  -6       26.68       31.18     44.36 o 
   2  13  -6      141.88      150.91     37.81 o 
   3  13  -6       32.39       53.04     37.20 o 
   0  14  -6        6.53       11.38     56.57 o 
   1  14  -6      134.32      116.94     39.64 o 
   2   0  -5     1045.94      947.70     28.27 o 
   4   0  -5       33.53       61.31     22.34 o 
   6   0  -5      810.11      793.10     20.20 o 
   8   0  -5       27.41       23.45     24.20 o 
  10   0  -5      191.08      195.59     39.18 o 
   0   1  -5      567.45      594.66     21.80 o 
   1   1  -5      838.28      851.13     12.21 o 
   2   1  -5        1.07       -3.60     10.98 o 
   3   1  -5      276.70      290.47     11.47 o 
   4   1  -5      111.46      113.49     10.64 o 
   5   1  -5      631.12      626.43     13.80 o 
   6   1  -5       70.45       54.77     10.15 o 
   7   1  -5      230.14      218.24     13.40 o 
   8   1  -5       30.13       31.72     11.93 o 
   9   1  -5      169.31      176.29     26.79 o 
  10   1  -5       27.68       36.44     27.50 o 
  11   1  -5       18.39       48.81     28.82 o 
   1   2  -5      982.29     1026.39     17.35 o 
   2   2  -5      966.48      938.50     15.60 o 
   3   2  -5      433.16      411.38     10.53 o 
   4   2  -5       31.04       33.33     11.14 o 
   5   2  -5      408.02      400.06     13.91 o 
   6   2  -5      754.02      758.43     17.83 o 
   7   2  -5       87.00       93.01     14.32 o 
   8   2  -5       15.44       12.54     17.97 o 
   9   2  -5        0.39       -4.80     25.67 o 
  10   2  -5      207.63      177.46     28.47 o 
   0   3  -5     5242.70     5198.19     38.62 o 
   1   3  -5      611.72      631.07     17.88 o 
   2   3  -5      141.19      146.34     15.10 o 
   3   3  -5      268.69      273.58     13.95 o 
   4   3  -5     1199.30     1201.84     15.31 o 
   5   3  -5      348.27      347.75     14.18 o 
   6   3  -5       12.29        0.10     14.09 o 
   7   3  -5       94.47       81.38     13.30 o 
   8   3  -5      209.11      209.80     20.71 o 
   9   3  -5      188.13      179.61     26.89 o 
  10   3  -5       50.28       49.03     33.11 o 
   1   4  -5     1379.42     1392.08     19.80 o 
   2   4  -5      167.34      184.01     16.97 o 
   3   4  -5     1086.80     1080.94     17.61 o 
   4   4  -5       29.77       32.44     11.85 o 
   5   4  -5      734.63      745.61     15.65 o 
   6   4  -5       63.38       67.36     14.54 o 
   7   4  -5      427.04      444.59     17.29 o 
   8   4  -5        8.70        7.90     21.51 o 
   9   4  -5       84.94       85.73     27.03 o 
  10   4  -5       81.16       61.27     37.04 o 
   0   5  -5     2016.83     1986.56     42.85 o 
   1   5  -5       31.18       46.58     16.83 o 
   2   5  -5      108.63       95.53     11.62 o 
   3   5  -5        1.34        3.09     12.81 o 
   4   5  -5     1562.65     1572.76     17.24 o 
   5   5  -5       13.18       21.35     13.43 o 
   6   5  -5      243.10      247.46     15.37 o 
   7   5  -5        4.46        2.60     17.47 o 
   8   5  -5      549.29      526.02     28.36 o 
   9   5  -5        4.44       -6.10     36.58 o 
  10   5  -5       55.97       53.47     39.79 o 
   1   6  -5      401.76      359.52     18.22 o 
   2   6  -5       91.53       74.04     17.86 o 
   3   6  -5     1071.84     1080.40     22.77 o 
   4   6  -5       18.42       24.08     16.19 o 
   5   6  -5      142.48      137.46     12.48 o 
   6   6  -5       77.37       73.20     15.24 o 
   7   6  -5      693.99      657.58     19.10 o 
   8   6  -5        9.20        7.37     27.77 o 
   9   6  -5       93.43       90.76     39.46 o 
  10   6  -5       48.40       50.30     42.46 o 
   0   7  -5     1232.28     1279.05     40.68 o 
   1   7  -5      387.77      415.38     19.18 o 
   2   7  -5       13.16        6.60     18.18 o 
   3   7  -5       48.11       51.84     20.24 o 
   4   7  -5      888.39      908.43     26.96 o 
   5   7  -5      194.72      192.62     19.03 o 
   6   7  -5       36.47       29.02     13.08 o 
   7   7  -5       11.82       24.87     20.49 o 
   8   7  -5      237.33      215.16     38.90 o 
   9   7  -5      149.41      160.68     43.01 o 
   1   8  -5     1182.12     1148.36     21.07 o 
   2   8  -5      146.62      139.50     19.37 o 
   3   8  -5      325.02      314.07     21.66 o 
   4   8  -5      135.22      162.83     24.58 o 
   5   8  -5      156.52      159.45     19.23 o 
   6   8  -5      400.61      370.04     18.54 o 
   7   8  -5      126.21       80.89     34.36 o 
   8   8  -5        7.59       -2.30     39.37 o 
   9   8  -5       17.71       17.02     43.20 o 
   0   9  -5      425.75      375.99     42.31 o 
   1   9  -5      139.35      165.18     29.06 o 
   2   9  -5       62.90       69.11     19.93 o 
   3   9  -5       73.34      116.86     23.16 o 
   4   9  -5      244.32      236.71     25.63 o 
   5   9  -5      511.04      498.53     20.84 o 
   6   9  -5       49.14       61.82     29.53 o 
   7   9  -5      159.42      142.72     36.02 o 
   8   9  -5       30.35       36.64     41.47 o 
   9   9  -5      115.61       95.00     42.99 o 
   1  10  -5       27.31       15.38     29.81 o 
   2  10  -5      528.32      549.63     28.36 o 
   3  10  -5       62.28       60.23     22.95 o 
   4  10  -5       80.77       51.21     24.53 o 
   5  10  -5        5.24        1.51     17.19 o 
   6  10  -5      411.12      396.56     32.70 o 
   7  10  -5       33.28        3.46     33.97 o 
   8  10  -5        2.27       26.05     35.97 o 
   0  11  -5      302.37      270.32     44.27 o 
   1  11  -5      183.88      184.69     32.01 o 
   2  11  -5      104.69      121.78     32.03 o 
   3  11  -5      270.61      300.32     29.43 o 
   4  11  -5       39.83       33.79     29.53 o 
   5  11  -5       58.02       58.33     32.51 o 
   6  11  -5       36.21       -1.99     31.85 o 
   7  11  -5       91.32       92.21     34.71 o 
   1  12  -5      244.01      229.40     33.98 o 
   2  12  -5      506.61      524.68     34.21 o 
   3  12  -5       98.03       79.10     33.21 o 
   4  12  -5       12.18       31.32     31.40 o 
   5  12  -5       64.65       86.18     32.29 o 
   6  12  -5       65.70       74.40     35.30 o 
   7  12  -5       18.46        3.48     39.39 o 
   0  13  -5      195.41      191.65     48.13 o 
   1  13  -5       90.39       96.48     34.85 o 
   2  13  -5       18.80       22.17     34.15 o 
   3  13  -5       51.94       45.35     33.84 o 
   4  13  -5      181.04      169.56     34.01 o 
   5  13  -5       54.93       56.90     34.15 o 
   6  13  -5       10.31      -13.99     36.50 o 
   1  14  -5      198.73      203.76     37.29 o 
   2  14  -5       49.21       83.79     36.28 o 
   3  14  -5      217.58      191.90     37.65 o 
   4  14  -5        1.18       41.11     39.93 o 
   0  15  -5      311.54      348.43     66.46 o 
   1  15  -5       31.75       48.53     37.73 o 
   2  15  -5        2.85        7.17     38.52 o 
   3  15  -5       27.22       33.72     39.46 o 
   0   0  -4     8912.48     8947.93     98.67 o 
   2   0  -4     1854.38     1846.29     51.42 o 
   4   0  -4     2762.24     2727.86     35.43 o 
   6   0  -4      119.74      133.45     13.75 o 
   8   0  -4      848.77      845.63     36.16 o 
  10   0  -4       50.94      130.67     50.87 o 
   1   1  -4     2103.32     2110.68     21.49 o 
   2   1  -4      103.14       80.83     11.73 o 
   3   1  -4      997.97      988.82     13.56 o 
   4   1  -4       19.52       13.49      7.97 o 
   5   1  -4      925.24      885.40     11.88 o 
   6   1  -4      246.99      264.82     14.22 o 
   7   1  -4      850.16      873.95     19.24 o 
   8   1  -4      274.54      254.91     15.38 o 
   9   1  -4      283.58      274.89     28.83 o 
  10   1  -4       12.55       10.18     34.31 o 
  11   1  -4       83.05       97.11     42.45 o 
   0   2  -4     2479.96     2573.89     32.15 o 
   1   2  -4      917.70      936.27     17.08 o 
   2   2  -4        0.62       -1.01     13.17 o 
   3   2  -4      984.71     1022.29     13.66 o 
   4   2  -4     1063.46     1085.70     14.44 o 
   5   2  -4      354.81      342.69     11.63 o 
   6   2  -4       19.43       23.86     14.04 o 
   7   2  -4       16.69       15.67     16.53 o 
   8   2  -4      164.23      203.74     21.73 o 
   9   2  -4       75.81       83.24     19.16 o 
  10   2  -4       92.76       60.15     39.27 o 
  11   2  -4       17.06       45.91     41.02 o 
   1   3  -4      567.62      570.66     17.28 o 
   2   3  -4      383.80      322.35     15.35 o 
   3   3  -4      561.96      554.69     13.38 o 
   4   3  -4      290.25      277.35     12.28 o 
   5   3  -4       35.83       29.45     10.27 o 
   6   3  -4     1600.92     1580.46     19.86 o 
   7   3  -4      373.50      378.82     19.52 o 
   8   3  -4      189.46      174.65     22.83 o 
   9   3  -4       32.75       29.54     24.30 o 
  10   3  -4      245.19      251.11     44.67 o 
  11   3  -4       99.26       55.85     49.46 o 
   0   4  -4       34.85       55.78     18.69 o 
   1   4  -4     2123.05     2135.62     23.72 o 
   2   4  -4      264.46      267.98     16.70 o 
   3   4  -4      613.57      595.25     12.13 o 
   4   4  -4      292.44      301.17     11.60 o 
   5   4  -4     1215.76     1252.76     16.06 o 
   6   4  -4      124.89      124.83     13.96 o 
   7   4  -4      202.39      203.95     19.51 o 
   8   4  -4      272.88      249.44     22.33 o 
   9   4  -4      745.69      812.36     33.15 o 
  10   4  -4       10.56       38.94     36.37 o 
  11   4  -4      102.32       84.90     38.02 o 
   1   5  -4       13.48        6.94     17.44 o 
   2   5  -4     3571.99     3612.47     27.59 o 
   3   5  -4      150.49      147.47     11.06 o 
   4   5  -4      285.36      288.29     11.12 o 
   5   5  -4        1.11        2.77     12.41 o 
   6   5  -4     1943.99     1983.23     26.28 o 
   7   5  -4       20.22       13.81     21.49 o 
   8   5  -4      119.69      133.89     26.87 o 
   9   5  -4       88.86       83.67     36.13 o 
  10   5  -4      351.79      354.87     40.49 o 
  11   5  -4       15.22      -16.89     39.52 o 
   0   6  -4      336.69      335.14     16.23 o 
   1   6  -4     1540.72     1538.37     21.35 o 
   2   6  -4       39.20       32.55     17.47 o 
   3   6  -4      931.66      945.97     23.61 o 
   4   6  -4      253.34      265.08     16.35 o 
   5   6  -4      883.06      880.02     15.03 o 
   6   6  -4        9.31        3.77     15.97 o 
   7   6  -4      640.18      655.58     24.66 o 
   8   6  -4       18.23       16.08     28.60 o 
   9   6  -4      388.64      386.40     38.98 o 
  10   6  -4       53.88       39.89     37.86 o 
  11   6  -4       92.67       53.86     41.74 o 
   1   7  -4      265.03      256.99     16.44 o 
   2   7  -4     1947.40     1969.13     24.72 o 
   3   7  -4      311.50      308.51     19.66 o 
   4   7  -4       43.57       36.78     20.43 o 
   5   7  -4       61.81       60.87     10.87 o 
   6   7  -4      622.16      614.57     25.74 o 
   7   7  -4      344.18      334.18     31.78 o 
   8   7  -4       57.77       43.05     28.48 o 
   9   7  -4       52.99       72.41     37.13 o 
  10   7  -4      160.46      148.09     41.83 o 
   0   8  -4      690.08      669.77     36.80 o 
   1   8  -4       14.75       14.30     15.24 o 
   2   8  -4        2.36       -5.47     17.46 o 
   3   8  -4       90.65       78.56     19.42 o 
   4   8  -4      480.52      488.74     21.81 o 
   5   8  -4      703.14      592.03     34.87 o 
   6   8  -4       56.04       56.01     27.91 o 
   7   8  -4      222.22      214.08     31.55 o 
   8   8  -4      170.44      193.59     37.61 o 
   9   8  -4       43.83       41.78     39.26 o 
  10   8  -4       23.42       44.47     47.06 o 
   1   9  -4     1117.12     1178.91     29.75 o 
   2   9  -4      150.74      146.15     22.66 o 
   3   9  -4      366.54      373.25     22.87 o 
   4   9  -4       77.75       85.72     24.42 o 
   5   9  -4      169.99      172.74     25.68 o 
   6   9  -4       10.87       13.72     19.48 o 
   7   9  -4       84.17      143.83     36.44 o 
   8   9  -4       10.29       20.94     38.23 o 
   9   9  -4       37.05       33.20     41.59 o 
  10   9  -4       60.61       62.54     43.55 o 
   0  10  -4      888.92      935.56     42.81 o 
   1  10  -4       32.88       28.07     29.27 o 
   2  10  -4       59.53       56.62     25.72 o 
   3  10  -4      121.16      125.92     26.83 o 
   4  10  -4      675.17      677.04     27.31 o 
   5  10  -4       19.55        9.31     25.45 o 
   6  10  -4       87.30       67.21     30.60 o 
   7  10  -4        9.97       14.02     30.64 o 
   8  10  -4      225.66      188.20     33.56 o 
   9  10  -4       24.75       19.49     34.23 o 
   1  11  -4      475.77      475.01     30.94 o 
   2  11  -4       18.21       13.55     36.90 o 
   3  11  -4      396.43      388.13     28.59 o 
   4  11  -4      123.83      104.73     19.17 o 
   5  11  -4      242.98      250.97     27.77 o 
   6  11  -4       85.56       48.22     32.35 o 
   7  11  -4       85.60       78.29     31.60 o 
   8  11  -4        4.39       32.25     33.53 o 
   9  11  -4       83.78       62.47     37.13 o 
   0  12  -4      487.72      493.69     44.53 o 
   1  12  -4       16.93       16.26     30.31 o 
   2  12  -4        7.18       11.13     30.51 o 
   3  12  -4       11.07       21.10     32.54 o 
   4  12  -4      541.66      548.26     34.00 o 
   5  12  -4      155.95      157.86     30.48 o 
   6  12  -4       55.75       36.82     34.48 o 
   7  12  -4       81.52       62.76     33.06 o 
   8  12  -4      167.84      148.17     35.07 o 
   1  13  -4       30.68       41.67     33.50 o 
   2  13  -4      504.93      533.05     35.29 o 
   3  13  -4      124.51      134.88     33.08 o 
   4  13  -4       10.39       30.10     31.06 o 
   5  13  -4       57.60       69.56     32.71 o 
   6  13  -4       69.02       94.13     36.12 o 
   7  13  -4       67.90       50.83     40.95 o 
   0  14  -4      112.05      131.35     47.48 o 
   1  14  -4      228.34      274.41     35.78 o 
   2  14  -4        7.16       21.76     33.68 o 
   3  14  -4      273.88      290.05     34.89 o 
   4  14  -4        5.64       24.73     39.54 o 
   5  14  -4      332.49      320.01     37.23 o 
   6  14  -4       30.50       41.37     38.72 o 
   1  15  -4       51.20       58.62     41.23 o 
   2  15  -4      383.18      376.54     38.32 o 
   3  15  -4       28.71       46.63     35.90 o 
   4  15  -4        8.47       18.98     41.41 o 
   5  15  -4        9.19       30.08     40.05 o 
   0  16  -4       35.47       17.38     53.73 o 
   1  16  -4      175.60      232.37     38.76 o 
   2  16  -4        7.50       28.34     43.84 o 
   3  16  -4       32.58       40.93     43.56 o 
   2   0  -3     4099.02     4142.96     46.27 o 
   4   0  -3      221.39      256.77     16.25 o 
   6   0  -3     1087.63     1110.06     24.29 o 
   8   0  -3     2003.33     1954.17     41.90 o 
  10   0  -3      121.82      201.34     48.44 o 
  12   0  -3       19.64       -1.55     66.20 o 
   0   1  -3      493.91      502.67     14.97 o 
   1   1  -3      804.29      851.48     16.66 o 
   2   1  -3     2284.55     2411.32     15.73 o 
   3   1  -3      177.08      211.16      9.26 o 
   4   1  -3      106.89       97.96      9.31 o 
   5   1  -3     1355.25     1350.20     16.73 o 
   6   1  -3        8.17        0.09     14.85 o 
   7   1  -3      854.15      888.90     23.46 o 
   8   1  -3      885.96      857.21     20.51 o 
   9   1  -3      373.78      387.27     19.22 o 
  10   1  -3       36.20       11.84     35.10 o 
  11   1  -3      134.73      173.66     40.36 o 
  12   1  -3       25.98       23.65     55.38 o 
   1   2  -3     1404.46     1380.35     21.98 o 
   2   2  -3     2077.85     2069.32     18.25 o 
   3   2  -3     1580.54     1699.69     22.36 o 
   4   2  -3       63.55       73.43     11.16 o 
   5   2  -3      445.09      435.91     13.77 o 
   6   2  -3     1148.71     1194.45     20.11 o 
   7   2  -3      918.75      903.56     26.05 o 
   8   2  -3       58.98       66.25     21.46 o 
   9   2  -3       78.65       75.44     22.03 o 
  10   2  -3      228.39      238.26     37.80 o 
  11   2  -3       36.31       21.72     45.48 o 
  12   2  -3       10.08        2.59     47.60 o 
   0   3  -3     4016.15     4094.66     44.31 o 
   1   3  -3      980.13     1018.35     18.20 o 
   2   3  -3      225.35      214.40     10.41 o 
   3   3  -3      814.94      862.66     12.20 o 
   4   3  -3      588.12      574.34     12.00 o 
   5   3  -3      576.94      600.29     13.81 o 
   6   3  -3      175.58      164.59     17.02 o 
   7   3  -3      290.47      292.89     23.05 o 
   8   3  -3     1010.15     1043.50     29.74 o 
   9   3  -3       15.71        6.71     26.14 o 
  10   3  -3       27.53       40.65     66.41 o 
  11   3  -3       38.33       36.32     43.24 o 
  12   3  -3       93.53      108.99     50.28 o 
   1   4  -3     3510.16     3476.67     61.62 o 
   2   4  -3      354.76      389.02     16.88 o 
   3   4  -3      346.28      323.17     11.12 o 
   4   4  -3        5.05        5.90     11.17 o 
   5   4  -3     1090.98     1073.77     14.64 o 
   6   4  -3       45.74       49.00     16.11 o 
   7   4  -3       45.92       55.09     22.67 o 
   8   4  -3      622.46      581.36     29.50 o 
   9   4  -3      149.88      151.67     33.99 o 
  10   4  -3      136.74      106.95     43.29 o 
  11   4  -3      142.49      162.89     45.87 o 
  12   4  -3       19.65       45.72     49.87 o 
   0   5  -3     1663.80     1588.62     55.72 o 
   1   5  -3       39.49       24.98     17.78 o 
   2   5  -3      666.36      695.80     19.68 o 
   3   5  -3     1567.07     1657.63     23.63 o 
   4   5  -3     1110.59     1120.20     16.93 o 
   5   5  -3        7.65       15.58     11.61 o 
   6   5  -3       29.62       27.87     17.89 o 
   7   5  -3      479.66      472.52     23.47 o 
   8   5  -3       56.61       75.19     31.90 o 
   9   5  -3       12.17       28.00     34.35 o 
  10   5  -3       10.67       28.84     41.46 o 
  11   5  -3       44.95       42.59     43.29 o 
  12   5  -3       82.16       62.99     47.65 o 
   1   6  -3      331.96      310.96     19.07 o 
   2   6  -3      396.78      419.56     21.28 o 
   3   6  -3      134.43      122.41     19.46 o 
   4   6  -3      149.02      154.11     12.19 o 
   5   6  -3      161.48      168.26     16.70 o 
   6   6  -3       83.05       93.80     19.27 o 
   7   6  -3       41.97       42.37     22.92 o 
   8   6  -3       23.70       21.26     29.34 o 
   9   6  -3      207.54      207.24     31.88 o 
  10   6  -3       14.95        1.03     41.33 o 
  11   6  -3      236.63      235.44     48.00 o 
   0   7  -3     1433.38     1360.73     49.99 o 
   1   7  -3      350.28      375.23     19.37 o 
   2   7  -3       92.05       72.06     19.51 o 
   3   7  -3      114.75       94.31     19.74 o 
   4   7  -3     1599.56     1626.52     21.29 o 
   5   7  -3      361.08      374.91     21.55 o 
   6   7  -3      154.81      142.61     20.27 o 
   7   7  -3      273.29      283.08     26.29 o 
   8   7  -3       59.41       54.59     29.28 o 
   9   7  -3       22.92       10.93     31.76 o 
  10   7  -3       52.92       87.17     37.35 o 
  11   7  -3       33.23       55.01     38.19 o 
   1   8  -3      266.03      245.51     21.32 o 
   2   8  -3      826.99      832.69     20.92 o 
   3   8  -3      497.12      531.52     20.08 o 
   4   8  -3       55.19       61.08      8.93 o 
   5   8  -3      161.23      167.75     18.45 o 
   6   8  -3      288.06      328.76     29.15 o 
   7   8  -3      151.36      158.64     28.59 o 
   8   8  -3       28.38       10.88     29.68 o 
   9   8  -3      446.11      437.21     39.96 o 
  10   8  -3      303.73      322.08     40.60 o 
  11   8  -3       30.00       53.52     41.26 o 
   0   9  -3      555.49      541.07     36.50 o 
   1   9  -3      559.00      558.60     25.43 o 
   2   9  -3       11.95       -2.60     21.99 o 
   3   9  -3     1096.75     1085.74     26.61 o 
   4   9  -3      198.01      164.07     17.33 o 
   5   9  -3     1093.12     1174.13     27.07 o 
   6   9  -3       29.60       22.51     24.46 o 
   7   9  -3       53.15       31.43     24.80 o 
   8   9  -3      107.24       86.74     30.38 o 
   9   9  -3      177.32      167.18     39.01 o 
  10   9  -3       36.59       32.31     40.61 o 
   1  10  -3        9.90       15.44     25.37 o 
   2  10  -3      496.20      534.38     29.30 o 
   3  10  -3        5.65       20.86     25.81 o 
   4  10  -3      238.51      184.22     18.74 o 
   5  10  -3       19.25       12.58     19.29 o 
   6  10  -3      665.66      675.29     28.15 o 
   7  10  -3      103.85       58.10     26.34 o 
   8  10  -3       11.09       12.76     29.14 o 
   9  10  -3        1.25       11.26     30.99 o 
  10  10  -3      281.72      264.10     42.41 o 
   0  11  -3      728.81      697.22     42.04 o 
   1  11  -3      285.45      299.62     28.98 o 
   2  11  -3       48.74       36.98     29.80 o 
   3  11  -3      258.80      260.68     21.71 o 
   4  11  -3      414.37      408.90     20.21 o 
   5  11  -3      334.40      333.14     23.02 o 
   6  11  -3       24.71       38.68     25.11 o 
   7  11  -3       53.10       17.25     32.15 o 
   8  11  -3        3.59        0.41     31.99 o 
   9  11  -3      263.31      248.08     33.66 o 
   1  12  -3      217.71      246.24     29.72 o 
   2  12  -3      162.46      171.58     24.51 o 
   3  12  -3      186.31      215.05     24.15 o 
   4  12  -3      141.04      109.15     11.89 o 
   5  12  -3      123.20      110.53     21.88 o 
   6  12  -3      356.65      357.06     33.73 o 
   7  12  -3       24.74       25.73     31.80 o 
   8  12  -3        2.45        8.32     30.35 o 
   9  12  -3      129.52      132.93     43.17 o 
   0  13  -3      637.89      633.49     45.20 o 
   1  13  -3      109.28      100.53     26.37 o 
   2  13  -3        4.62        6.46     24.57 o 
   3  13  -3       10.96       15.72     25.16 o 
   4  13  -3      199.23      213.87     39.54 o 
   5  13  -3        9.47       38.22     31.19 o 
   6  13  -3       15.83       15.77     33.48 o 
   7  13  -3      125.16      113.42     33.95 o 
   8  13  -3       77.29      107.49     43.47 o 
   1  14  -3      125.37      142.77     27.20 o 
   2  14  -3      192.51      181.73     26.83 o 
   3  14  -3       97.77       67.58     37.41 o 
   4  14  -3       21.69       70.35     46.52 o 
   5  14  -3       56.62       80.87     36.00 o 
   6  14  -3       58.99       34.19     31.87 o 
   7  14  -3      112.32      106.18     37.16 o 
   0  15  -3      230.94      223.71     46.98 o 
   1  15  -3       24.14       16.46     33.88 o 
   2  15  -3        5.00        0.80     37.83 o 
   3  15  -3       36.90       23.58     37.26 o 
   4  15  -3       89.83      109.08     37.86 o 
   5  15  -3       13.76       -0.79     36.46 o 
   6  15  -3       23.71       22.71     38.53 o 
   1  16  -3      174.72      206.19     42.37 o 
   2  16  -3       34.51       41.50     43.53 o 
   3  16  -3       80.18       86.63     40.38 o 
   4  16  -3       46.58       58.96     37.20 o 
   5  16  -3       53.85       71.05     39.78 o 
   0  17  -3       86.11      158.04     70.73 o 
   1  17  -3       37.80       19.16     57.11 o 
   2  17  -3        3.91       34.09     53.13 o 
   3  17  -3       13.51       71.45     50.64 o 
   0   0  -2    15453.35    14727.59    222.64 o 
   2   0  -2     1140.06     1141.19     27.71 o 
   6   0  -2      180.28      168.76     16.86 o 
   8   0  -2     1188.26     1109.63     24.74 o 
  10   0  -2        5.21        0.38     25.72 o 
  12   0  -2      181.23      133.57     90.30 o 
   1   1  -2     2240.24     2176.34     32.56 o 
   2   1  -2      417.87      444.68     11.02 o 
   4   1  -2      241.90      237.29     13.70 o 
   5   1  -2     1403.44     1415.31     23.84 o 
   6   1  -2      169.91      159.58     19.75 o 
   7   1  -2      826.13      826.11     19.39 o 
   8   1  -2      142.12      129.41     19.12 o 
   9   1  -2      162.68      155.15     22.34 o 
  10   1  -2       42.18       45.24     27.78 o 
  11   1  -2      119.02      155.52     52.98 o 
  12   1  -2        6.80       70.59     63.82 o 
   0   2  -2     2905.70     2868.80     23.13 o 
   1   2  -2      265.04      249.71     13.62 o 
   2   2  -2       27.18       25.84     10.10 o 
   3   2  -2      243.25      261.56     12.10 o 
   4   2  -2     1058.47     1040.58     15.12 o 
   5   2  -2      599.94      595.81     24.61 o 
   6   2  -2        3.52        6.29     21.41 o 
   7   2  -2      325.88      323.20     19.80 o 
   8   2  -2      231.89      248.29     21.04 o 
   9   2  -2      184.98      180.58     29.00 o 
  10   2  -2       64.74       51.69     28.98 o 
  11   2  -2      102.89      124.89     42.48 o 
  12   2  -2      139.82      160.41     56.44 o 
   1   3  -2     2315.56     2238.91     46.17 o 
   2   3  -2     2226.56     2200.08     33.28 o 
   3   3  -2      440.34      460.81     12.33 o 
   4   3  -2      203.05      214.62     13.39 o 
   5   3  -2      131.68      158.34     21.98 o 
   6   3  -2     1060.32     1056.20     25.87 o 
   7   3  -2      183.10      185.35     21.87 o 
   8   3  -2      228.37      249.10     23.63 o 
   9   3  -2       39.85       22.62     27.17 o 
  10   3  -2      180.15      180.72     30.68 o 
  11   3  -2      127.30      133.39     42.18 o 
  12   3  -2        4.95        8.07     45.32 o 
   0   4  -2      899.24      837.81     32.30 o 
   1   4  -2      710.92      706.33     21.77 o 
   2   4  -2     1216.93     1249.32     26.21 o 
   3   4  -2      184.47      206.58     11.58 o 
   4   4  -2      703.05      673.60     39.40 o 
   5   4  -2     1078.30     1064.24     30.23 o 
   6   4  -2      106.13      133.81     21.34 o 
   7   4  -2      780.29      781.30     24.87 o 
   8   4  -2      165.96      174.39     27.70 o 
   9   4  -2      228.39      243.68     28.21 o 
  10   4  -2       10.89        7.13     31.28 o 
  11   4  -2      125.16      153.78     41.42 o 
  12   4  -2        4.03        0.43     44.46 o 
   1   5  -2      160.73      168.53     17.27 o 
   2   5  -2     2524.25     2384.79     29.40 o 
   3   5  -2      306.07      322.84     18.92 o 
   4   5  -2       87.19       83.87     19.96 o 
   5   5  -2        9.25       11.46     20.38 o 
   6   5  -2     1476.90     1440.48     30.24 o 
   7   5  -2      109.59      102.26     23.17 o 
   8   5  -2       14.57       28.13     35.18 o 
   9   5  -2       57.90       61.31     33.17 o 
  10   5  -2      264.65      303.02     33.84 o 
  11   5  -2        1.72        6.53     42.46 o 
  12   5  -2        2.02      -20.28     60.15 o 
   0   6  -2     1073.48     1078.24     71.42 o 
   1   6  -2      830.94      771.88     28.80 o 
   2   6  -2      377.71      382.67     14.09 o 
   3   6  -2     1028.09     1021.45     19.23 o 
   4   6  -2       88.47      112.95     19.32 o 
   5   6  -2      833.94      809.72     25.24 o 
   6   6  -2       62.14       65.12     19.48 o 
   7   6  -2      814.77      826.23     26.18 o 
   8   6  -2        8.04       21.42     31.00 o 
   9   6  -2      103.09       89.86     36.36 o 
  10   6  -2       44.28       61.51     40.23 o 
  11   6  -2       61.48       20.72     42.47 o 
  12   6  -2       47.18       39.50     47.77 o 
   1   7  -2     2848.16     2707.06     86.86 o 
   2   7  -2     1138.64     1098.02     24.72 o 
   3   7  -2      190.56      177.75     11.28 o 
   4   7  -2       21.14       17.40     17.11 o 
   5   7  -2      390.53      386.50     20.95 o 
   6   7  -2      309.40      287.15     19.79 o 
   7   7  -2      403.88      398.01     27.83 o 
   8   7  -2       17.28       25.78     30.48 o 
   9   7  -2       55.68       48.70     38.98 o 
  10   7  -2      176.14      193.24     40.44 o 
  11   7  -2       56.55       48.54     44.60 o 
   0   8  -2     1587.35     1474.47     76.45 o 
   1   8  -2     1149.10     1177.40     58.10 o 
   2   8  -2      302.92      271.71     25.10 o 
   3   8  -2      326.37      283.05     26.91 o 
   4   8  -2     1142.02     1169.54     32.42 o 
   5   8  -2      228.18      210.03     18.75 o 
   6   8  -2       44.57       31.08     23.70 o 
   7   8  -2       54.82       59.70     26.41 o 
   8   8  -2      118.95      143.80     29.33 o 
   9   8  -2      123.23      118.79     38.06 o 
  10   8  -2       10.19       -7.16     42.91 o 
  11   8  -2        4.75       28.48     45.77 o 
   1   9  -2     1189.07     1246.45     40.54 o 
   2   9  -2      286.16      293.81     16.65 o 
   3   9  -2      654.05      619.23     18.56 o 
   4   9  -2       51.58       47.10     19.95 o 
   5   9  -2      295.41      302.08     22.02 o 
   6   9  -2      181.30      166.63     30.23 o 
   7   9  -2       71.70       53.00     27.19 o 
   8   9  -2        6.16       -0.67     32.46 o 
   9   9  -2      121.78      118.42     35.15 o 
  10   9  -2       49.54       21.15     45.22 o 
  11   9  -2      117.66       85.46     47.24 o 
   0  10  -2      824.24      837.11     37.09 o 
   1  10  -2       41.72       44.90     18.20 o 
   2  10  -2      100.50       90.98     17.14 o 
   3  10  -2       48.05       38.90     16.12 o 
   4  10  -2     1018.75     1030.02     26.80 o 
   5  10  -2        7.24        3.37     26.06 o 
   6  10  -2       87.42       78.95     32.19 o 
   7  10  -2       27.49       42.77     36.39 o 
   8  10  -2      370.54      374.86     35.82 o 
   9  10  -2       28.05       22.93     36.98 o 
  10  10  -2       12.12       12.40     40.13 o 
   1  11  -2      366.13      369.48     22.42 o 
   2  11  -2       81.10       95.38     18.50 o 
   3  11  -2      360.49      376.41     18.62 o 
   4  11  -2       39.20       25.99     25.09 o 
   5  11  -2      160.25      161.05     27.83 o 
   6  11  -2        1.25       -5.04     33.44 o 
   7  11  -2      154.75      185.77     33.65 o 
   8  11  -2       31.17       30.82     35.91 o 
   9  11  -2      173.30      189.27     37.22 o 
  10  11  -2       31.12       41.50     38.99 o 
   0  12  -2     1146.37     1182.45     35.24 o 
   1  12  -2      149.98      138.79     21.40 o 
   2  12  -2       23.92        1.42     25.84 o 
   3  12  -2        0.86        4.53     19.16 o 
   4  12  -2      511.63      566.88     25.58 o 
   5  12  -2      453.83      456.13     25.25 o 
   6  12  -2      127.09      100.78     30.78 o 
   7  12  -2        1.57       -9.90     46.04 o 
   8  12  -2      118.06      127.05     44.78 o 
   9  12  -2       51.09       29.91     40.94 o 
   1  13  -2       76.45       72.88     23.76 o 
   2  13  -2       61.10       65.95     27.34 o 
   3  13  -2      150.72      135.17     21.41 o 
   4  13  -2       86.16       66.84     25.90 o 
   5  13  -2       61.18       66.30     25.95 o 
   6  13  -2      316.02      340.52     30.77 o 
   7  13  -2       79.60       86.80     40.86 o 
   8  13  -2       11.56       11.36     45.38 o 
   9  13  -2        6.02       70.46     51.13 o 
   0  14  -2      175.47      160.02     38.61 o 
   1  14  -2      194.18      223.43     28.89 o 
   2  14  -2        0.03        2.22     26.38 o 
   3  14  -2      127.83      113.78     22.58 o 
   4  14  -2       11.43       24.50     26.09 o 
   5  14  -2      437.69      433.51     34.68 o 
   6  14  -2       24.14        2.49     30.14 o 
   7  14  -2       67.56       95.30     43.27 o 
   8  14  -2        8.82      -23.07     51.87 o 
   1  15  -2       26.03       12.15     32.71 o 
   2  15  -2      228.48      259.76     29.40 o 
   3  15  -2       36.10       23.20     40.46 o 
   4  15  -2       10.17       12.45     34.27 o 
   5  15  -2       14.80       16.62     34.90 o 
   6  15  -2      245.96      232.11     47.25 o 
   7  15  -2       24.20       37.05     57.00 o 
   0  16  -2       92.21       80.04     64.07 o 
   1  16  -2      170.97      237.05     45.61 o 
   2  16  -2       26.10       13.61     51.33 o 
   3  16  -2      168.52      218.84     38.57 o 
   4  16  -2       65.69       84.11     36.33 o 
   5  16  -2        8.55       44.87     39.62 o 
   6  16  -2       35.65       12.06     54.94 o 
   1  17  -2       17.21       24.74     53.63 o 
   2  17  -2      235.51      193.99     47.28 o 
   3  17  -2       23.95       15.24     42.24 o 
   4  17  -2        7.11       28.86     52.75 o 
   0  18  -2      153.03      166.44     68.56 o 
   1  18  -2       10.36        9.67     54.28 o 
   2  18  -2        4.00       78.67     58.84 o 
   2   0  -1     1391.74     1390.46     29.41 o 
   4   0  -1     2459.20     2423.29     27.29 o 
   6   0  -1     3968.06     3842.06     80.27 o 
   8   0  -1      594.23      594.22     28.44 o 
  10   0  -1      480.56      494.29     42.09 o 
  12   0  -1       25.21       15.12     84.48 o 
   1   1  -1     2077.53     2169.08    102.97 o 
   2   1  -1      153.80      163.34     11.76 o 
   3   1  -1      357.01      357.07     18.46 o 
   4   1  -1      202.68      191.25     12.18 o 
   5   1  -1     4747.54     4663.32     61.31 o 
   6   1  -1      551.85      577.02     15.48 o 
   7   1  -1      554.09      536.51     15.82 o 
   8   1  -1       62.89       61.39     18.74 o 
   9   1  -1      746.69      775.13     31.15 o 
  10   1  -1       21.50       10.34     33.74 o 
  11   1  -1      274.10      268.56     38.71 o 
  12   1  -1       31.80       72.51     62.43 o 
  13   1  -1      124.41       85.00     66.09 o 
   1   2  -1     7368.47     7384.31     69.37 o 
   2   2  -1    11004.40    11200.71    231.86 o 
   3   2  -1      204.49      204.14     16.66 o 
   4   2  -1       24.15       30.59     19.44 o 
   5   2  -1     1264.48     1356.08     24.88 o 
   6   2  -1     3246.86     3153.38    108.90 o 
   7   2  -1      225.33      219.51     17.11 o 
   8   2  -1       57.59       69.36     24.13 o 
   9   2  -1       35.99       25.08     29.07 o 
  10   2  -1      387.68      391.84     32.32 o 
  11   2  -1       54.51       77.48     37.14 o 
  12   2  -1       19.75       24.85     65.98 o 
  13   2  -1       13.48      -25.63     70.06 o 
   1   3  -1    11576.78    11422.24    120.23 o 
   2   3  -1      781.58      767.47     18.35 o 
   3   3  -1     1979.53     1994.99     37.35 o 
   4   3  -1     2528.93     2500.46     65.02 o 
   5   3  -1     1150.45     1132.61     26.74 o 
   6   3  -1      365.64      362.99     22.47 o 
   7   3  -1      619.36      638.55     20.57 o 
   8   3  -1      550.47      548.07     26.34 o 
   9   3  -1      437.78      465.12     31.05 o 
  10   3  -1        1.37        5.92     32.27 o 
  11   3  -1       27.41       18.57     38.82 o 
  12   3  -1      155.16      155.49     55.67 o 
   1   4  -1     9029.89     8821.03     69.91 o 
   2   4  -1      518.17      528.00     18.45 o 
   3   4  -1      753.52      719.60     21.00 o 
   4   4  -1      384.47      408.81     23.56 o 
   5   4  -1     1313.04     1339.50     25.01 o 
   6   4  -1      796.29      849.55     22.80 o 
   7   4  -1      905.64      950.91     24.59 o 
   8   4  -1        6.06       -4.99     27.61 o 
   9   4  -1       54.03       65.08     30.34 o 
  10   4  -1      244.44      258.27     32.13 o 
  11   4  -1      149.89      128.13     38.68 o 
  12   4  -1        0.51       38.59     54.17 o 
   0   5  -1    10051.03    10117.22     95.98 o 
   1   5  -1      929.84      952.68     24.92 o 
   2   5  -1       63.51       65.68     10.70 o 
   3   5  -1        4.72       10.08     18.94 o 
   4   5  -1     3432.43     3298.79     49.62 o 
   5   5  -1      152.62      146.36     23.25 o 
   6   5  -1      159.34      141.32     22.88 o 
   7   5  -1       53.99       75.65     21.39 o 
   8   5  -1      189.25      231.67     28.98 o 
   9   5  -1       25.78       53.26     29.09 o 
  10   5  -1      155.73      129.38     31.98 o 
  11   5  -1       25.13       27.17     45.32 o 
  12   5  -1      183.57      146.02     45.05 o 
   1   6  -1     2770.40     2736.47     59.07 o 
   2   6  -1      753.24      733.52     25.16 o 
   4   6  -1      158.21      184.87     21.84 o 
   5   6  -1      967.12      971.96     46.32 o 
   6   6  -1      606.85      610.03     26.62 o 
   7   6  -1      299.11      298.46     29.64 o 
   8   6  -1        8.23        5.22     33.99 o 
   9   6  -1       58.36       54.47     30.34 o 
  10   6  -1       32.21       29.80     36.37 o 
  11   6  -1      223.90      263.46     41.93 o 
  12   6  -1        6.90       -8.47     55.35 o 
   0   7  -1     4693.39     4695.74     44.74 o 
   1   7  -1     2552.10     2512.32     36.59 o 
   2   7  -1      534.29      538.51     17.14 o 
   3   7  -1       21.56       12.32      9.89 o 
   4   7  -1     1015.98      944.47     26.49 o 
   5   7  -1     1028.82     1016.82     29.07 o 
   6   7  -1       33.98       18.50     20.81 o 
   7   7  -1      385.49      345.87     34.85 o 
   8   7  -1      213.29      198.58     35.96 o 
   9   7  -1      366.82      367.02     38.07 o 
  10   7  -1       43.70       26.64     39.15 o 
  11   7  -1       64.45       83.95     40.81 o 
  12   7  -1       71.09      109.11     56.87 o 
   1   8  -1      959.81     1008.62     20.80 o 
   2   8  -1      707.87      706.21     17.74 o 
   3   8  -1     1047.74     1048.88     16.66 o 
   4   8  -1      506.96      494.14     16.53 o 
   5   8  -1      278.55      264.10     16.85 o 
   6   8  -1     1699.25     1637.69     40.35 o 
   7   8  -1       91.57       70.43     20.07 o 
   8   8  -1       19.14      -17.95     33.89 o 
   9   8  -1      272.49      295.10     39.22 o 
  10   8  -1      388.19      414.49     40.40 o 
  11   8  -1       38.79       36.20     40.99 o 
   0   9  -1      194.96      179.38     35.11 o 
   1   9  -1     1186.83     1139.02     20.33 o 
   2   9  -1      243.26      251.21     16.96 o 
   3   9  -1      986.81      963.60     18.32 o 
   4   9  -1      145.47      165.13     17.13 o 
   5   9  -1     1353.66     1366.57     24.21 o 
   6   9  -1      310.03      278.98     21.33 o 
   7   9  -1      155.44      139.80     23.04 o 
   8   9  -1      170.49      159.55     22.00 o 
   9   9  -1      336.67      304.41     23.72 o 
  10   9  -1       11.26       10.04     39.32 o 
  11   9  -1       47.03       52.31     43.93 o 
   1  10  -1       43.96       45.13     18.16 o 
   2  10  -1     1865.38     1832.52     24.37 o 
   3  10  -1      203.15      215.04     14.58 o 
   4  10  -1      288.11      315.95     21.01 o 
   5  10  -1        9.65       19.77     20.27 o 
   6  10  -1      785.26      795.82     25.62 o 
   7  10  -1        3.39        9.07     22.09 o 
   8  10  -1        8.00       10.80     19.38 o 
   9  10  -1        2.66       -7.58     39.13 o 
  10  10  -1      285.17      296.28     41.92 o 
  11  10  -1       21.16       19.21     59.11 o 
   0  11  -1      539.76      532.07     28.96 o 
   1  11  -1      172.62      177.90     20.52 o 
   2  11  -1      241.10      234.47     21.07 o 
   3  11  -1      939.79      956.60     25.81 o 
   4  11  -1      144.99      157.07     21.58 o 
   5  11  -1      942.24      925.42     25.82 o 
   6  11  -1       46.78       42.33     22.54 o 
   7  11  -1      126.76      115.93     22.07 o 
   8  11  -1        3.46       10.64     21.19 o 
   9  11  -1      170.55      166.02     36.52 o 
  10  11  -1       13.12      -12.86     37.84 o 
   1  12  -1      441.77      466.31     22.99 o 
   2  12  -1     1374.69     1348.12     27.81 o 
   3  12  -1      246.58      255.87     21.61 o 
   4  12  -1      371.18      361.71     31.38 o 
   5  12  -1       96.17       72.79     21.68 o 
   6  12  -1      418.15      432.66     24.95 o 
   7  12  -1        4.99       -2.40     23.16 o 
   8  12  -1       30.69       71.34     39.95 o 
   9  12  -1       76.97       98.95     38.05 o 
  10  12  -1      203.47      219.28     41.55 o 
   0  13  -1      587.76      603.07     38.65 o 
   1  13  -1      374.56      347.76     23.81 o 
   2  13  -1      244.90      233.25     27.15 o 
   3  13  -1      156.12      152.58     22.48 o 
   4  13  -1      296.49      306.17     32.91 o 
   5  13  -1      297.41      299.43     34.39 o 
   6  13  -1       60.53       80.64     22.98 o 
   7  13  -1      116.08       64.37     39.95 o 
   8  13  -1       58.18       70.03     45.61 o 
   9  13  -1      106.76       98.21     40.00 o 
   1  14  -1      272.34      298.62     30.78 o 
   2  14  -1      541.86      526.92     30.39 o 
   3  14  -1      445.27      458.47     25.98 o 
   4  14  -1       46.39       28.75     30.80 o 
   5  14  -1       58.39       62.18     39.96 o 
   6  14  -1      109.40       90.65     41.04 o 
   7  14  -1       55.54       48.34     42.41 o 
   8  14  -1       17.01      -17.95     58.62 o 
   0  15  -1      347.09      449.92     56.53 o 
   1  15  -1      173.65      154.27     32.12 o 
   2  15  -1       46.29       42.70     27.96 o 
   3  15  -1       31.18       33.51     25.11 o 
   4  15  -1      268.80      314.34     41.48 o 
   5  15  -1       89.25       98.13     43.56 o 
   6  15  -1       32.99       34.44     43.17 o 
   7  15  -1       11.06        5.73     55.89 o 
   1  16  -1      108.52      115.99     43.75 o 
   2  16  -1       91.30      122.78     45.54 o 
   3  16  -1      229.35      210.83     41.84 o 
   4  16  -1       53.40       74.21     42.03 o 
   5  16  -1      100.10       87.24     43.78 o 
   6  16  -1       11.60       27.92     46.79 o 
   0  17  -1      261.71      244.02     63.59 o 
   1  17  -1       41.54       39.01     45.49 o 
   2  17  -1       23.12       41.77     40.71 o 
   3  17  -1      100.97       58.46     44.91 o 
   4  17  -1       42.68       32.39     46.69 o 
   5  17  -1       52.16       28.55     47.82 o 
   1  18  -1       23.70       70.71     51.62 o 
   2  18  -1      157.26      140.54     41.83 o 
   3  18  -1        7.51       29.48     44.76 o 
   4   0   0     7080.71     6710.30     35.99 o 
   6   0   0      452.67      444.72     46.09 o 
   8   0   0     1108.93     1110.64     51.44 o 
  10   0   0      572.69      594.28     45.52 o 
  12   0   0      193.84      248.99     88.31 o 
   2   1   0      358.46      355.76     17.11 o 
   3   1   0     6921.81     6971.73     74.08 o 
   4   1   0       54.25       51.66     14.39 o 
   5   1   0    12211.91    12479.25    120.15 o 
   6   1   0     2400.39     2363.41     70.83 o 
   7   1   0     1753.25     1762.38     20.95 o 
   8   1   0       10.03        7.91     17.32 o 
   9   1   0       97.04      129.55     28.07 o 
  10   1   0       16.77       16.77     37.25 o 
  11   1   0      343.49      358.40     41.02 o 
  12   1   0       15.12       -5.95     84.34 o 
  13   1   0       36.06       43.32     65.48 o 
   1   2   0    11222.02    11364.16    199.65 o 
   2   2   0       71.07       63.40     19.46 o 
   3   2   0      200.51      170.82     18.23 o 
   4   2   0     3930.34     3831.70     32.84 o 
   5   2   0     1432.31     1441.34     24.28 o 
   6   2   0      686.57      692.80     22.51 o 
   7   2   0        0.27        7.20     16.91 o 
   8   2   0     1197.82     1192.96     23.45 o 
   9   2   0      110.13      130.23     33.05 o 
  10   2   0       96.90       66.83     39.21 o 
  11   2   0        0.33      -25.50     39.96 o 
  12   2   0      223.47      231.05     60.34 o 
  13   2   0       82.82       72.43     64.66 o 
   1   3   0       54.09       82.89     11.18 o 
   2   3   0        9.05       17.55     20.16 o 
   3   3   0     4835.18     4928.83     82.63 o 
   4   3   0       78.67       79.68     18.11 o 
   5   3   0      148.99      202.89     17.11 o 
   6   3   0     3829.82     3927.51     47.26 o 
   7   3   0     1131.99     1170.12     21.23 o 
   8   3   0       44.22       24.02     21.40 o 
   9   3   0       84.75      107.68     26.38 o 
  10   3   0      226.18      268.20     36.98 o 
  11   3   0      227.05      146.01     57.27 o 
  12   3   0        9.38       -7.92     60.14 o 
  13   3   0        5.03        8.23     62.63 o 
   0   4   0    13056.66    12744.09     70.77 o 
   1   4   0     5247.99     5117.35     33.88 o 
   2   4   0      869.15      876.77     25.68 o 
   3   4   0      436.85      418.35     23.32 o 
   4   4   0     2671.21     2800.81     37.84 o 
   6   4   0      284.61      280.64     19.84 o 
   7   4   0      207.79      161.09     17.88 o 
   8   4   0      224.57      239.57     22.57 o 
   9   4   0      549.91      527.88     36.35 o 
  10   4   0        7.15       28.38     43.85 o 
  11   4   0       69.89       98.89     46.68 o 
  12   4   0       83.69       77.46     58.46 o 
   1   5   0     8948.34     8866.96     43.56 o 
   2   5   0     2871.49     2804.64     21.21 o 
   3   5   0      146.99      158.93     13.61 o 
   4   5   0      858.96      844.53     25.52 o 
   5   5   0      706.93      761.17     35.18 o 
   6   5   0     1788.84     1725.20     29.43 o 
   7   5   0       45.04       50.39     16.81 o 
   8   5   0        0.06        6.24     24.64 o 
   9   5   0        0.96       -0.76     44.99 o 
  10   5   0      840.92      788.82     50.18 o 
  11   5   0       58.56       24.21     49.34 o 
  12   5   0        6.08      -34.53     61.85 o 
   0   6   0     2481.87     2506.22     67.80 o 
   1   6   0       60.07       80.86     13.05 o 
   2   6   0      200.36      205.70     11.97 o 
   3   6   0      536.16      542.17     14.95 o 
   4   6   0      121.37      143.58     14.18 o 
   5   6   0     2573.82     2530.33     52.06 o 
   6   6   0      241.39      248.64     18.84 o 
   7   6   0     1286.91     1293.67     28.54 o 
   8   6   0        4.66       21.34     24.52 o 
   9   6   0      501.80      545.08     43.82 o 
  10   6   0        2.69        8.46     50.35 o 
  11   6   0      331.39      345.73     51.45 o 
  12   6   0       29.88       51.19     55.11 o 
   1   7   0       31.20        7.82     16.08 o 
   2   7   0     4294.91     4258.84     36.15 o 
   3   7   0     1041.79     1026.44     52.14 o 
   4   7   0      997.13     1020.30     18.31 o 
   5   7   0      288.41      278.48     14.61 o 
   6   7   0      483.53      479.72     14.33 o 
   7   7   0      112.05      115.84     13.48 o 
   8   7   0       16.34       13.72     39.62 o 
   9   7   0       11.24        1.87     42.90 o 
  10   7   0      305.18      386.80     49.48 o 
  11   7   0       78.12       79.25     51.59 o 
  12   7   0       32.41       75.02     54.31 o 
   0   8   0     1538.17     1516.48     25.80 o 
   1   8   0       76.85      116.79     17.23 o 
   2   8   0     1358.16     1405.59     47.73 o 
   3   8   0      326.59      314.50     17.68 o 
   4   8   0     1992.46     1954.17     19.43 o 
   5   8   0     1132.67     1121.18     24.71 o 
   6   8   0       58.91       42.27     12.13 o 
   7   8   0      118.78       96.29     25.26 o 
   8   8   0      379.55      403.42     38.60 o 
   9   8   0      108.04       83.41     20.17 o 
  10   8   0       16.54        2.22     56.96 o 
  11   8   0       14.46       13.55     50.75 o 
   1   9   0     5000.81     4995.40     35.71 o 
   2   9   0      568.76      554.76     21.23 o 
   3   9   0     3661.60     3649.96     34.74 o 
   4   9   0       40.71       72.75     14.93 o 
   5   9   0      191.51      192.06     15.11 o 
   6   9   0        0.42       12.10     13.00 o 
   7   9   0      357.15      412.26     42.68 o 
   8   9   0       63.82       41.19     42.71 o 
   9   9   0       42.32       68.22     47.13 o 
  10   9   0        0.32        2.98     36.32 o 
  11   9   0      441.56      473.82     57.42 o 
   0  10   0     2878.62     2905.77     44.68 o 
   1  10   0      316.30      389.21     29.36 o 
   2  10   0        0.24       13.43     18.56 o 
   3  10   0        3.10        2.39     19.65 o 
   4  10   0     3594.25     3595.43     45.89 o 
   5  10   0       26.43       21.93     25.52 o 
   6  10   0        0.21       10.27     30.69 o 
   7  10   0        4.11       15.51     47.15 o 
   8  10   0      964.00      998.78     39.17 o 
   9  10   0        2.37        8.32     40.26 o 
  10  10   0       62.51       54.51     37.70 o 
  11  10   0       11.10       23.17     72.20 o 
   1  11   0     4503.57     4590.81     58.34 o 
   2  11   0      214.84      232.36     19.94 o 
   3  11   0     1035.46     1056.53     27.87 o 
   4  11   0      432.26      392.46     29.68 o 
   5  11   0      538.32      525.31     31.23 o 
   6  11   0       21.51        1.86     32.68 o 
   7  11   0      435.95      427.73     38.41 o 
   8  11   0       22.01       56.13     48.06 o 
   9  11   0       35.78       48.76     36.52 o 
  10  11   0       23.42       10.29     52.33 o 
   0  12   0     2287.58     2275.96     47.41 o 
   1  12   0       36.96       22.31     21.92 o 
   2  12   0      187.20      174.21     21.05 o 
   3  12   0       65.31       86.00     29.39 o 
   4  12   0     1523.27     1555.98     54.67 o 
   5  12   0      425.26      443.80     33.47 o 
   6  12   0       14.11        3.52     35.30 o 
   7  12   0       77.03       44.00     36.94 o 
   8  12   0      264.09      288.60     42.23 o 
   9  12   0       50.68       56.00     35.22 o 
  10  12   0       19.32       49.11     44.89 o 
   1  13   0      200.24      221.07     23.99 o 
   2  13   0      699.78      692.80     26.88 o 
   3  13   0       28.77       25.13     30.53 o 
   4  13   0        3.05        5.30     30.35 o 
   5  13   0      174.59      181.01     36.39 o 
   6  13   0      130.28      141.89     39.48 o 
   7  13   0      297.59      251.52     40.34 o 
   8  13   0        5.43        7.20     41.58 o 
   9  13   0       32.22        7.55     36.84 o 
   0  14   0       63.10       78.86     36.87 o 
   1  14   0      332.99      338.62     32.81 o 
   2  14   0      163.53      135.60     28.19 o 
   3  14   0      116.91       95.07     36.72 o 
   4  14   0       86.87       70.45     37.08 o 
   5  14   0       99.24      116.57     37.80 o 
   6  14   0      128.14       97.72     40.12 o 
   7  14   0      168.68      178.18     48.79 o 
   8  14   0       20.30        2.83     48.08 o 
   1  15   0       63.82       90.69     29.99 o 
   2  15   0      244.35      260.82     29.12 o 
   3  15   0        6.59       -1.61     37.02 o 
   4  15   0       53.65       22.65     38.63 o 
   5  15   0        9.11      -13.16     40.10 o 
   6  15   0      207.99      160.74     43.51 o 
   7  15   0       85.40      165.21     50.61 o 
   0  16   0       17.87       17.15     54.97 o 
   1  16   0      269.14      297.05     32.77 o 
   2  16   0       10.46       16.50     35.94 o 
   3  16   0       20.17       27.78     38.50 o 
   4  16   0        0.83       28.33     49.88 o 
   5  16   0      164.47      161.89     43.20 o 
   6  16   0       24.71       -4.49     42.78 o 
   1  17   0       19.47       10.59     38.66 o 
   2  17   0       28.13       15.52     35.26 o 
   3  17   0       14.54       12.40     39.06 o 
   4  17   0       28.78       -1.22     47.13 o 
   5  17   0        2.13      -18.36     49.18 o 
   0  18   0      151.76      189.67     63.78 o 
   1  18   0       37.40       57.15     37.47 o 
   2  18   0        9.02        7.01     37.65 o 
   3  18   0       37.04       39.28     42.41 o 
   2   0   1     1318.05     1345.49     32.84 o 
   4   0   1     2444.14     2480.19     35.27 o 
   6   0   1     4037.42     3834.14     71.75 o 
   8   0   1      587.57      588.68     27.19 o 
  10   0   1      451.29      531.09     35.35 o 
  12   0   1       23.64      -28.10     77.02 o 
   1   1   1     2238.57     2234.35     19.98 o 
   2   1   1      153.31      145.10     11.04 o 
   3   1   1      356.17      363.06     11.03 o 
   4   1   1      172.47      178.04     11.40 o 
   5   1   1     4703.67     4804.68     41.61 o 
   6   1   1      550.90      591.33     15.62 o 
   7   1   1      537.69      514.35     17.28 o 
   8   1   1       56.58       41.33     17.14 o 
   9   1   1      727.45      755.15     24.96 o 
  10   1   1       22.55       29.54     27.81 o 
  11   1   1      263.70      254.86     36.69 o 
  12   1   1       29.62       15.30     55.00 o 
  13   1   1      125.70      119.50     62.83 o 
   1   2   1     7337.95     7372.49     41.50 o 
   2   2   1    10856.82    11416.95     99.12 o 
   3   2   1      159.76      173.26     10.26 o 
   4   2   1       21.75       14.99      8.42 o 
   5   2   1     1326.14     1398.68     17.33 o 
   6   2   1     3220.47     3087.57     58.94 o 
   7   2   1      197.00      204.93     16.75 o 
   8   2   1       56.03       55.45     20.23 o 
   9   2   1       27.80       17.09     23.76 o 
  10   2   1      389.52      412.14     33.92 o 
  11   2   1       49.09       12.96     50.14 o 
  12   2   1       17.85       38.90     56.35 o 
  13   2   1       13.69       -5.91     63.49 o 
   0   3   1     9073.21     8773.72     54.65 o 
   1   3   1    11474.76    11786.07     93.35 o 
   2   3   1      776.31      753.83     22.46 o 
   3   3   1     1960.72     1917.73     19.41 o 
   4   3   1     2369.39     2330.33     44.08 o 
   5   3   1     1113.92     1114.88     22.63 o 
   6   3   1      363.32      379.47     13.37 o 
   7   3   1      610.91      632.14     17.32 o 
   8   3   1      512.05      533.18     22.08 o 
   9   3   1      438.19      462.21     25.93 o 
  10   3   1        1.63        5.24     29.11 o 
  11   3   1       31.75       -4.62     52.02 o 
  12   3   1      144.47      161.25     59.74 o 
   1   4   1     8697.33     8660.11     30.57 o 
   2   4   1      517.52      512.95     16.11 o 
   3   4   1      664.24      649.70     28.78 o 
   4   4   1      386.02      386.80     17.07 o 
   5   4   1     1316.36     1283.23     34.76 o 
   6   4   1      767.74      787.77     20.13 o 
   7   4   1      855.67      897.62     15.46 o 
   8   4   1        5.83       16.98     15.79 o 
   9   4   1       59.07       72.87     25.97 o 
  10   4   1      247.36      238.66     29.32 o 
  11   4   1      131.42      103.57     52.44 o 
  12   4   1        0.74       44.06     57.67 o 
   0   5   1     9467.46     9815.24     63.25 o 
   1   5   1      928.07      943.67     13.05 o 
   2   5   1       62.13       59.79     14.97 o 
   3   5   1        4.94        5.03     17.13 o 
   4   5   1     3227.33     3151.40     67.20 o 
   5   5   1      152.84      142.01     19.06 o 
   6   5   1      165.83      189.89     16.06 o 
   7   5   1       54.16       64.21     10.63 o 
   8   5   1      169.49      186.90     15.02 o 
   9   5   1       25.62       18.09     20.25 o 
  10   5   1      147.49      146.55     24.58 o 
  11   5   1       25.10       66.86     56.16 o 
  12   5   1      181.37      190.18     59.89 o 
   1   6   1     2555.88     2642.04     31.91 o 
   2   6   1      725.43      759.87     17.93 o 
   3   6   1      452.34      390.58     18.69 o 
   4   6   1      156.85      119.88     23.50 o 
   5   6   1      875.70      952.73     25.29 o 
   6   6   1      603.51      596.41     21.86 o 
   7   6   1      274.81      283.09     20.84 o 
   8   6   1        7.71       23.62     23.25 o 
   9   6   1       65.43       62.07     11.99 o 
  10   6   1       35.05       43.52     43.95 o 
  11   6   1      217.42      230.03     56.16 o 
  12   6   1        6.49        1.76     62.59 o 
   0   7   1     4417.85     4489.75     43.81 o 
   1   7   1     2536.47     2488.73     20.73 o 
   2   7   1      532.30      547.98     16.74 o 
   3   7   1       30.36       18.02     17.32 o 
   4   7   1      958.54      957.37     26.91 o 
   5   7   1     1009.02     1045.78     24.48 o 
   6   7   1       31.00       29.38     21.28 o 
   7   7   1      374.30      347.17     23.56 o 
   8   7   1      197.93      198.65     25.06 o 
   9   7   1      365.52      410.55     29.36 o 
  10   7   1       41.78       39.80     27.54 o 
  11   7   1       64.71       76.36     51.60 o 
  12   7   1       73.96       93.60     65.74 o 
   1   8   1     1036.21     1063.24     15.91 o 
   2   8   1      682.00      649.61     26.25 o 
   3   8   1     1018.37     1021.74     53.96 o 
   4   8   1      510.95      507.91     24.45 o 
   5   8   1      260.96      293.29     22.64 o 
   6   8   1     1690.80     1681.40     46.28 o 
   7   8   1       69.56       82.10     32.38 o 
   8   8   1       17.65       21.21     24.91 o 
   9   8   1      264.30      286.02     29.97 o 
  10   8   1      395.72      501.23     50.14 o 
  11   8   1       38.75       44.73     50.97 o 
   0   9   1      189.13      198.08     21.55 o 
   1   9   1     1119.51     1135.56     17.77 o 
   2   9   1      243.45      228.17     22.00 o 
   3   9   1      979.01      936.66     28.02 o 
   4   9   1      146.93      150.66     21.15 o 
   5   9   1     1384.85     1429.96     41.23 o 
   6   9   1      305.21      310.91     30.73 o 
   7   9   1      163.05      159.18     32.98 o 
   8   9   1      164.81      166.51     25.02 o 
   9   9   1      339.07      407.20     36.55 o 
  10   9   1       11.24        0.18     48.24 o 
  11   9   1       49.92       69.03     53.51 o 
   1  10   1       44.81       44.31     13.61 o 
   2  10   1     1914.86     1933.46     27.59 o 
   3  10   1      200.67      193.54     24.45 o 
   4  10   1      292.20      300.25     27.12 o 
   5  10   1        9.88       -6.35     29.32 o 
   6  10   1      785.75      843.00     44.43 o 
   7  10   1        3.23      -13.88     34.43 o 
   8  10   1        9.88       35.07     34.99 o 
   9  10   1        2.69       16.35     46.14 o 
  10  10   1      275.82      331.93     52.90 o 
  11  10   1       20.59       44.82     55.01 o 
   0  11   1      557.31      532.27     28.67 o 
   1  11   1      172.00      157.08     16.60 o 
   2  11   1      240.91      237.24     23.13 o 
   3  11   1      950.32      950.91     30.14 o 
   4  11   1      148.92      144.51     28.94 o 
   5  11   1      913.96      887.01     37.07 o 
   6  11   1       46.99       30.38     40.64 o 
   7  11   1      133.32      145.90     40.53 o 
   8  11   1        3.64        7.67     55.71 o 
   9  11   1      166.55      218.81     49.22 o 
  10  11   1       13.48       19.29     52.98 o 
   1  12   1      462.06      439.15     22.62 o 
   2  12   1     1403.69     1391.15     32.95 o 
   3  12   1      265.17      252.49     31.24 o 
   4  12   1      364.98      345.93     33.44 o 
   5  12   1       95.40      101.79     33.15 o 
   6  12   1      393.44      422.54     40.58 o 
   7  12   1        2.41        8.07     31.60 o 
   8  12   1       31.38       67.65     48.01 o 
   9  12   1       73.69       27.59     53.24 o 
  10  12   1      190.97      159.34     58.42 o 
   0  13   1      554.93      600.56     37.19 o 
   1  13   1      380.76      355.15     32.81 o 
   2  13   1      245.38      251.97     27.57 o 
   3  13   1      149.43      132.89     33.04 o 
   4  13   1      291.73      293.05     33.05 o 
   5  13   1      283.64      281.13     36.50 o 
   6  13   1       58.02       61.70     39.22 o 
   7  13   1      115.83      102.62     43.62 o 
   8  13   1       63.05       61.82     41.02 o 
   9  13   1      102.55      108.50     44.65 o 
   1  14   1      266.67      260.95     26.75 o 
   2  14   1      524.43      505.39     31.14 o 
   3  14   1      427.91      446.71     35.80 o 
   4  14   1       46.30       33.74     34.69 o 
   5  14   1       53.01       84.51     36.83 o 
   6  14   1      110.62       87.81     42.37 o 
   7  14   1       54.65       80.56     44.02 o 
   8  14   1       16.34       55.76     76.09 o 
   0  15   1      297.63      272.66     33.71 o 
   1  15   1      172.63      121.48     32.34 o 
   2  15   1       47.49       35.14     32.91 o 
   3  15   1       30.57       37.14     35.64 o 
   4  15   1      246.43      285.66     38.13 o 
   5  15   1       91.06       99.04     39.70 o 
   6  15   1       31.52        0.50     40.16 o 
   7  15   1       10.88        7.03     47.37 o 
   1  16   1      103.91      118.66     30.86 o 
   2  16   1       94.76      106.10     35.24 o 
   3  16   1      199.21      187.51     38.13 o 
   4  16   1       53.24       73.62     39.66 o 
   5  16   1       95.04      108.90     39.81 o 
   6  16   1        9.99        4.44     48.57 o 
   0  17   1      253.05      266.11     39.15 o 
   1  17   1       40.56       42.92     26.29 o 
   2  17   1       23.34        8.32     36.10 o 
   3  17   1       94.74       96.02     37.91 o 
   4  17   1       42.69       30.56     41.22 o 
   5  17   1       51.14       29.43     43.70 o 
   1  18   1       19.84        0.96     35.04 o 
   2  18   1      149.51      131.56     35.31 o 
   3  18   1        4.42       10.62     39.48 o 
   0   0   2    15554.99    14830.67    304.41 o 
   2   0   2     1143.98     1097.06     18.46 o 
   4   0   2     1863.48     1672.58     32.67 o 
   6   0   2      179.95      197.41     18.56 o 
   8   0   2     1150.15     1181.07     37.51 o 
  10   0   2        7.51      -13.30     37.29 o 
  12   0   2      184.67      154.68     73.26 o 
   1   1   2     2242.82     2160.54     30.35 o 
   2   1   2      372.24      416.21     15.45 o 
   3   1   2      927.45      833.24     17.21 o 
   4   1   2      239.16      221.27     12.17 o 
   5   1   2     1425.44     1365.63     38.27 o 
   6   1   2      159.55      154.56     13.16 o 
   7   1   2      839.13      869.22     19.05 o 
   8   1   2      138.89      124.72     17.20 o 
   9   1   2      183.69      179.88     23.19 o 
  10   1   2       37.02       37.99     25.76 o 
  11   1   2      114.54      106.04     47.51 o 
  12   1   2        7.31       95.31     73.80 o 
   0   2   2     3047.14     2974.61     22.68 o 
   1   2   2      218.42      214.55     19.27 o 
   2   2   2       27.81       20.76      9.46 o 
   3   2   2      287.90      286.34     14.02 o 
   4   2   2     1112.37     1049.10     16.84 o 
   5   2   2      547.63      533.11     14.68 o 
   6   2   2        4.88        1.50     13.43 o 
   7   2   2      291.46      303.14     17.26 o 
   8   2   2      222.26      233.53     19.81 o 
   9   2   2      162.11      177.22     24.58 o 
  10   2   2       67.00       47.93     28.98 o 
  11   2   2      104.23      114.15     48.63 o 
  12   2   2      143.15       75.65     53.69 o 
   1   3   2     2339.19     2321.41     15.55 o 
   2   3   2     1956.85     2120.05     21.76 o 
   3   3   2      487.78      445.28     11.70 o 
   4   3   2      200.38      228.31     14.36 o 
   5   3   2      124.94      124.88     15.20 o 
   6   3   2     1053.92     1015.22     17.01 o 
   7   3   2      216.46      218.40     16.01 o 
   8   3   2      219.20      224.77     19.97 o 
   9   3   2       32.95        9.45     24.31 o 
  10   3   2      168.87      207.29     28.74 o 
  11   3   2      127.36       61.43     48.81 o 
  12   3   2        5.76       40.77     54.83 o 
   0   4   2      837.46      888.53     35.59 o 
   1   4   2      732.96      683.13     12.73 o 
   2   4   2     1218.59     1243.02     27.00 o 
   3   4   2      150.93      187.38     12.55 o 
   4   4   2      704.84      676.13     24.78 o 
   5   4   2     1002.99     1024.08     34.86 o 
   6   4   2      108.93      106.92     18.09 o 
   7   4   2      760.86      753.94     18.43 o 
   8   4   2      186.75      154.73     17.42 o 
   9   4   2      228.87      251.42     21.44 o 
  10   4   2       10.43       25.00     44.84 o 
  11   4   2      127.49      174.49     50.55 o 
  12   4   2        4.81        1.54     55.28 o 
   1   5   2      159.42      160.70     12.88 o 
   2   5   2     2469.72     2422.59     25.08 o 
   3   5   2      307.37      320.74     17.03 o 
   4   5   2       84.63       70.76     14.08 o 
   5   5   2        9.16       20.91     16.80 o 
   6   5   2     1448.60     1465.50     21.18 o 
   7   5   2      110.19      102.68     27.61 o 
   8   5   2       16.05       16.46     30.29 o 
   9   5   2       57.47       42.36     34.15 o 
  10   5   2      248.69      292.01     48.93 o 
  11   5   2        1.82      -10.70     53.05 o 
  12   5   2        1.96      -29.60     80.65 o 
   0   6   2     1079.48     1083.03     15.02 o 
   1   6   2      790.54      799.19     16.23 o 
   2   6   2      379.63      412.46     16.03 o 
   3   6   2      987.80      958.69     36.58 o 
   4   6   2      102.36      100.08     15.02 o 
   5   6   2      750.03      783.58     18.73 o 
   6   6   2       63.36       62.02     11.60 o 
   7   6   2      829.30      839.28     34.68 o 
   8   6   2        4.68        9.66     31.49 o 
   9   6   2      100.77      138.80     35.55 o 
  10   6   2       44.99       33.22     49.38 o 
  11   6   2       60.42      102.53     52.80 o 
  12   6   2       48.78       58.29     59.31 o 
   1   7   2     2815.35     2808.31     46.73 o 
   2   7   2     1071.22     1056.64     28.14 o 
   3   7   2      210.98      207.33     12.66 o 
   4   7   2       20.62       24.93     15.80 o 
   5   7   2      381.48      386.59     17.16 o 
   6   7   2      251.70      273.68     28.67 o 
   7   7   2      448.31      424.89     19.19 o 
   8   7   2       18.69        3.05     30.08 o 
   9   7   2       57.92       49.02     35.11 o 
  10   7   2      163.65      172.54     53.34 o 
  11   7   2       52.36       57.40     55.01 o 
   0   8   2     1551.47     1548.60     24.57 o 
   1   8   2     1059.44     1118.16     16.65 o 
   2   8   2      306.04      330.32     15.43 o 
   3   8   2      290.29      325.40     15.75 o 
   4   8   2     1140.29     1160.71     22.51 o 
   5   8   2      217.58      241.39     22.92 o 
   6   8   2       46.23       76.26     28.57 o 
   7   8   2       60.99       64.16     18.62 o 
   8   8   2      137.16      146.79     17.51 o 
   9   8   2      106.23       95.20     32.99 o 
  10   8   2       11.46       37.94     52.41 o 
  11   8   2        6.12       31.02     57.62 o 
   1   9   2     1238.16     1252.63     14.23 o 
   2   9   2      272.02      296.98     17.37 o 
   3   9   2      658.22      641.51     26.08 o 
   4   9   2       50.44       45.65     22.30 o 
   5   9   2      292.94      266.12     30.91 o 
   6   9   2      160.37      170.07     30.79 o 
   7   9   2       66.45       92.58     29.06 o 
   8   9   2        5.44       -5.89     20.13 o 
   9   9   2      115.62      111.52     44.46 o 
  10   9   2       49.94       16.88     55.23 o 
  11   9   2      115.55      148.33     61.29 o 
   0  10   2      823.37      820.26     19.63 o 
   1  10   2       41.04       33.34     11.06 o 
   2  10   2       98.17       92.11     16.35 o 
   3  10   2       48.85       64.80     34.28 o 
   4  10   2     1015.14     1056.67     71.24 o 
   5  10   2        7.01       14.73     27.58 o 
   6  10   2       82.51       69.40     30.23 o 
   7  10   2       27.70        5.68     29.14 o 
   8  10   2      374.65      407.02     24.41 o 
   9  10   2       27.30      -11.94     47.31 o 
  10  10   2       10.68       -8.37     49.93 o 
   1  11   2      377.60      397.73     14.18 o 
   2  11   2       71.46       26.25     20.16 o 
   3  11   2      393.26      420.04     52.65 o 
   4  11   2       39.73       23.09     29.19 o 
   5  11   2      162.81      148.53     29.65 o 
   6  11   2        2.67       -2.50     30.89 o 
   7  11   2      139.96      140.39     33.80 o 
   8  11   2       31.23       16.08     44.51 o 
   9  11   2      174.85      184.35     48.56 o 
  10  11   2       29.00       75.72     53.84 o 
   0  12   2     1126.10     1079.52     51.84 o 
   1  12   2      126.36      123.85     16.45 o 
   2  12   2       23.83       32.13     39.46 o 
   3  12   2        0.16        5.99     27.75 o 
   4  12   2      537.37      549.86     33.61 o 
   5  12   2      445.62      390.10     26.26 o 
   6  12   2      131.19      120.08     32.29 o 
   7  12   2        0.47       -4.94     72.25 o 
   8  12   2      131.39      159.22     59.19 o 
   9  12   2       46.96       33.62     49.94 o 
   1  13   2       72.39       60.21     22.87 o 
   2  13   2       82.81      138.03     40.70 o 
   3  13   2      165.68      152.32     31.09 o 
   4  13   2       84.19       72.85     32.13 o 
   5  13   2       63.00       78.18     33.85 o 
   6  13   2      285.33      324.26     40.57 o 
   7  13   2       83.62       87.69     41.29 o 
   8  13   2       11.74       43.48     58.32 o 
   9  13   2        6.35        9.00     66.06 o 
   0  14   2      193.79      239.74     61.66 o 
   1  14   2      182.51      189.19     23.48 o 
   2  14   2        0.04       -4.41     18.72 o 
   3  14   2      145.38      113.52     32.80 o 
   4  14   2       14.31       27.40     34.13 o 
   5  14   2      438.10      441.01     38.18 o 
   6  14   2       25.26        4.39     40.41 o 
   7  14   2       66.21       50.92     43.49 o 
   8  14   2        8.73       10.67     56.36 o 
   1  15   2       26.70        4.13     21.03 o 
   2  15   2      231.48      228.30     21.54 o 
   3  15   2       34.85       32.73     33.89 o 
   4  15   2        9.93        8.19     36.14 o 
   5  15   2       15.25       24.09     38.39 o 
   6  15   2      237.22      215.69     45.31 o 
   7  15   2       23.76       28.48     46.72 o 
   0  16   2       89.53       44.83     52.91 o 
   1  16   2      169.36      165.49     31.67 o 
   2  16   2       26.08       -3.54     34.14 o 
   3  16   2      156.48      164.30     37.67 o 
   4  16   2       69.71       42.17     37.74 o 
   5  16   2       12.78       11.22     44.86 o 
   6  16   2       35.77        2.55     47.16 o 
   1  17   2       19.32        4.67     33.04 o 
   2  17   2      210.62      170.41     35.43 o 
   3  17   2       27.79       18.73     38.39 o 
   4  17   2        6.47       -4.76     40.37 o 
   0  18   2      158.09      167.52     75.87 o 
   1  18   2       10.35       76.47     46.49 o 
   2  18   2        4.09       20.01     50.97 o 
   2   0   3     4411.72     4385.02    116.63 o 
   4   0   3      212.26      236.19     19.91 o 
   6   0   3     1112.57     1186.91     25.97 o 
   8   0   3     2016.15     2075.64     62.49 o 
  10   0   3      123.12      158.01     36.87 o 
  12   0   3       23.31       18.27     67.82 o 
   0   1   3      446.95      463.73     16.40 o 
   1   1   3      905.99      880.88     12.90 o 
   2   1   3     2286.59     2396.56     37.62 o 
   3   1   3      170.61      192.77     27.39 o 
   4   1   3       87.16       97.65     12.19 o 
   5   1   3     1428.89     1374.06     24.75 o 
   6   1   3        8.84       -7.53     14.47 o 
   7   1   3      868.59      886.10     23.30 o 
   8   1   3      907.82      871.24     29.85 o 
   9   1   3      396.64      396.00     33.82 o 
  10   1   3       34.84       29.80     25.09 o 
  11   1   3      138.15      158.81     45.62 o 
  12   1   3       25.46       -5.36     50.67 o 
   1   2   3     1361.19     1373.52     15.18 o 
   2   2   3     2219.32     2211.56     28.90 o 
   3   2   3     1612.11     1691.40     56.33 o 
   4   2   3       67.13       80.52     12.33 o 
   5   2   3      452.33      479.96     16.97 o 
   6   2   3     1223.06     1204.63     43.59 o 
   7   2   3      946.49      902.12     38.41 o 
   8   2   3       63.87       47.82     24.30 o 
   9   2   3       70.87       58.69     22.68 o 
  10   2   3      241.71      270.10     37.11 o 
  11   2   3       33.81        7.16     45.34 o 
  12   2   3       11.98       18.52     50.19 o 
   0   3   3     4030.33     3915.16     94.85 o 
   1   3   3     1051.28     1006.50     24.62 o 
   2   3   3      227.73      222.99     17.07 o 
   3   3   3      847.91      796.89     35.21 o 
   4   3   3      514.33      515.87     15.17 o 
   5   3   3      616.62      627.21     19.10 o 
   6   3   3      177.67      162.99     19.98 o 
   7   3   3      309.06      316.73     25.97 o 
   8   3   3     1042.21     1053.34     41.88 o 
   9   3   3       22.24       25.13     21.38 o 
  10   3   3       25.40       -3.23     41.51 o 
  11   3   3       37.61       32.98     45.77 o 
  12   3   3       96.08       99.02     51.00 o 
   1   4   3     3548.34     3525.02     18.10 o 
   2   4   3      398.38      393.16     14.92 o 
   3   4   3      299.90      293.88     12.74 o 
   4   4   3        5.20       -0.28     16.24 o 
   5   4   3     1109.63     1135.66     26.50 o 
   6   4   3       52.83       43.38     20.56 o 
   7   4   3       35.96       54.98     21.48 o 
   8   4   3      621.53      580.67     39.46 o 
   9   4   3      124.96      130.15     30.35 o 
  10   4   3      140.19      127.80     42.17 o 
  11   4   3      147.73      182.09     48.51 o 
  12   4   3       20.27      -31.00     52.38 o 
   0   5   3     1624.97     1619.25     76.57 o 
   1   5   3       39.86       30.23     12.48 o 
   2   5   3      666.19      673.72     25.47 o 
   3   5   3     1565.88     1532.93     62.94 o 
   4   5   3     1104.08     1065.07     23.12 o 
   5   5   3        7.55        8.99     19.18 o 
   6   5   3       31.38       44.04     16.86 o 
   7   5   3      480.76      388.72     86.91 o 
   8   5   3       34.24       58.16     33.20 o 
   9   5   3       12.38       33.21     30.45 o 
  10   5   3        8.79       -8.36     45.16 o 
  11   5   3       45.09       48.32     47.23 o 
  12   5   3       80.67       72.24     53.21 o 
   1   6   3      284.22      292.31     16.63 o 
   2   6   3      421.20      421.30     21.83 o 
   3   6   3      133.95      129.34     16.73 o 
   4   6   3      147.91      162.02     17.64 o 
   5   6   3      158.84      159.28     13.03 o 
   6   6   3       87.08       80.67     21.11 o 
   7   6   3       25.79       35.50     29.19 o 
   8   6   3       23.80       -6.92     31.61 o 
   9   6   3      220.71      185.79     32.36 o 
  10   6   3       13.67       25.98     46.51 o 
  11   6   3      234.84      216.29     53.10 o 
   0   7   3     1417.55     1366.76     46.90 o 
   1   7   3      388.29      409.88     15.79 o 
   2   7   3       91.95       94.36     13.34 o 
   3   7   3      138.51      129.58     17.18 o 
   4   7   3     1640.23     1666.60     38.77 o 
   5   7   3      356.34      345.05     20.26 o 
   6   7   3      154.07      146.08     21.81 o 
   7   7   3      287.72      311.49     39.04 o 
   8   7   3       51.82       59.45     28.11 o 
   9   7   3       15.89       29.28     30.78 o 
  10   7   3       52.52       42.31     48.28 o 
  11   7   3       31.51       24.62     69.30 o 
   1   8   3      256.37      260.76     14.47 o 
   2   8   3      914.80      934.78     18.30 o 
   3   8   3      504.27      545.53     18.42 o 
   4   8   3       52.44       53.50     33.18 o 
   5   8   3      153.29      135.74     17.18 o 
   6   8   3      286.97      281.08     17.64 o 
   7   8   3      147.12      127.08     28.81 o 
   8   8   3       29.03       21.81     28.38 o 
   9   8   3      458.12      453.17     50.26 o 
  10   8   3      311.06      330.81     53.50 o 
  11   8   3       29.19       25.32     56.07 o 
   0   9   3      552.52      548.13     22.14 o 
   1   9   3      589.91      587.76     17.70 o 
   2   9   3       11.92        9.95     14.22 o 
   3   9   3     1146.68     1048.15     45.26 o 
   4   9   3      198.45      202.92     55.10 o 
   5   9   3     1128.87     1000.03     22.06 o 
   6   9   3       30.02       22.69     23.06 o 
   7   9   3       38.27       38.62     14.08 o 
   8   9   3      107.90       98.12     47.62 o 
   9   9   3      191.51      209.75     51.94 o 
  10   9   3       37.35       21.37     54.71 o 
   1  10   3       10.39        9.30     17.34 o 
   2  10   3      524.75      539.33     23.63 o 
   3  10   3        5.25       12.27     29.33 o 
   5  10   3       19.52       16.01     28.78 o 
   6  10   3      689.79      700.54     47.48 o 
   7  10   3      103.32       91.59     60.33 o 
   8  10   3       13.36       -3.20     62.27 o 
   9  10   3        1.32       -4.30     52.82 o 
  10  10   3      297.49      295.42     59.53 o 
   0  11   3      739.24      724.90     25.03 o 
   1  11   3      308.47      303.81     19.08 o 
   2  11   3       48.75       38.22     18.54 o 
   3  11   3      284.46      285.34     34.33 o 
   4  11   3      422.82      427.26     38.41 o 
   5  11   3      360.47      397.01     59.41 o 
   6  11   3       24.79       39.50     48.36 o 
   7  11   3       43.32        7.20     64.55 o 
   8  11   3        3.75      -24.56     66.85 o 
   9  11   3      280.84      254.81     79.62 o 
   1  12   3      206.81      179.83     15.93 o 
   2  12   3      195.91      159.71     27.45 o 
   3  12   3      192.36      195.92     35.72 o 
   4  12   3      141.53      155.69     25.51 o 
   5  12   3      121.32      106.65     34.74 o 
   6  12   3      379.74      449.23     53.84 o 
   7  12   3       24.64       36.81     53.17 o 
   8  12   3        2.52      -14.19     77.14 o 
   9  12   3      136.44      118.32     79.25 o 
   0  13   3      623.99      616.94     27.16 o 
   1  13   3      124.77      112.59     15.86 o 
   2  13   3        4.90      -13.58     51.29 o 
   3  13   3       16.45       -0.62     29.83 o 
   4  13   3      197.58      178.78     31.60 o 
   5  13   3       15.55       36.24     34.50 o 
   6  13   3       17.04       -5.56     38.81 o 
   7  13   3      130.77      117.70     82.00 o 
   8  13   3       81.74      111.17     83.11 o 
   1  14   3      114.39      128.62     17.51 o 
   2  14   3      202.25      250.83     47.77 o 
   3  14   3       90.02      105.70     30.79 o 
   4  14   3       22.20       12.91     33.01 o 
   5  14   3       47.93       66.05     39.17 o 
   6  14   3       65.75       77.83     40.87 o 
   7  14   3      114.92      147.49     52.00 o 
   0  15   3      218.37      229.41     28.73 o 
   1  15   3       24.39       16.81     49.95 o 
   2  15   3        4.82       12.41     38.05 o 
   3  15   3       36.20       39.36     33.54 o 
   4  15   3       80.08       97.36     35.74 o 
   5  15   3       14.61        4.23     39.02 o 
   6  15   3       23.80       55.51     41.61 o 
   1  16   3      175.96      161.96     43.62 o 
   2  16   3       29.33        3.85     41.86 o 
   3  16   3       78.03       94.34     33.69 o 
   4  16   3       46.63       68.83     38.01 o 
   5  16   3       53.67       91.39     39.48 o 
   0  17   3       77.06      109.09     69.17 o 
   1  17   3       38.99       26.37     48.83 o 
   2  17   3        4.08       37.18     58.51 o 
   3  17   3       14.74        8.35     58.93 o 
   0   0   4     9100.12     9020.93     81.95 o 
   2   0   4     1868.84     1968.18     27.50 o 
   4   0   4     2832.07     2842.54     66.67 o 
   6   0   4      127.18      141.97     27.71 o 
   8   0   4      967.07      829.14     54.85 o 
  10   0   4       47.55       64.11     50.31 o 
   1   1   4     2142.89     2138.74     17.36 o 
   2   1   4      105.26       77.20     16.06 o 
   3   1   4     1110.70     1059.49     27.59 o 
   4   1   4       19.42       37.99     24.71 o 
   5   1   4      961.99      853.70     72.29 o 
   6   1   4      248.92      239.43     18.40 o 
   7   1   4      937.11      873.75     31.46 o 
   8   1   4      279.31      268.87     51.17 o 
   9   1   4      284.41      273.11     37.00 o 
  10   1   4       10.18       -4.49     35.95 o 
  11   1   4       85.00       87.45     43.05 o 
   0   2   4     2594.30     2574.73     31.13 o 
   1   2   4      931.78      905.16     17.08 o 
   2   2   4        0.48       -1.34     18.15 o 
   3   2   4      956.44     1006.80     37.72 o 
   4   2   4     1107.71     1154.14     38.21 o 
   5   2   4      346.58      316.58     23.89 o 
   6   2   4       21.54       23.02     16.42 o 
   7   2   4       12.14       11.54     25.70 o 
   8   2   4      175.64      152.97     41.60 o 
   9   2   4       83.89       60.76     50.11 o 
  10   2   4       91.97       68.17     37.72 o 
  11   2   4       18.74       40.58     43.06 o 
   1   3   4      612.66      563.41     14.52 o 
   2   3   4      366.06      314.14     18.09 o 
   3   3   4      558.26      600.17     26.53 o 
   4   3   4      286.55      287.24     33.90 o 
   5   3   4       36.94       31.11     11.55 o 
   6   3   4     1619.18     1654.18     29.02 o 
   7   3   4      359.84      361.02     29.09 o 
   8   3   4      198.70      182.97     44.35 o 
   9   3   4       25.79       20.69     54.48 o 
  10   3   4      235.22      224.00     40.03 o 
  11   3   4      106.31      106.14     42.67 o 
   0   4   4       29.07       45.93     15.42 o 
   1   4   4     2138.46     2165.42     26.21 o 
   2   4   4      263.02      280.09     18.58 o 
   3   4   4      577.64      593.81     27.39 o 
   4   4   4      319.18      313.70     27.64 o 
   5   4   4     1197.15     1213.55     22.11 o 
   6   4   4      126.17      110.59     21.20 o 
   7   4   4      224.75      218.82     26.78 o 
   8   4   4      260.68      222.41     29.06 o 
   9   4   4      731.93      721.37     66.82 o 
  10   4   4       11.57       39.89     37.35 o 
  11   4   4      105.67       80.37     42.52 o 
   1   5   4       12.99       24.47     13.11 o 
   2   5   4     3623.84     3747.92     33.95 o 
   3   5   4      149.81      138.08     22.26 o 
   4   5   4      277.73      242.44     15.47 o 
   5   5   4        1.12        7.05     17.32 o 
   6   5   4     1921.96     1915.06     40.68 o 
   7   5   4       19.91       10.86     33.84 o 
   8   5   4      112.59       49.39     44.86 o 
   9   5   4       89.37       19.78     61.64 o 
  10   5   4      349.92      355.90     42.11 o 
  11   5   4       15.23       11.51     73.87 o 
   0   6   4      328.07      323.99     19.40 o 
   1   6   4     1533.67     1578.86     18.02 o 
   2   6   4       38.91       39.68     11.85 o 
   3   6   4      981.55      951.30     15.41 o 
   4   6   4      240.38      236.57     12.66 o 
   5   6   4      874.54      892.47     28.83 o 
   6   6   4        8.82       16.97     30.17 o 
   7   6   4      639.12      675.16     40.50 o 
   8   6   4       13.86      -16.85     57.86 o 
   9   6   4      377.27      311.09     69.79 o 
  10   6   4       53.08       59.11     40.79 o 
  11   6   4       89.78      102.51     80.39 o 
   1   7   4      271.48      293.11     15.66 o 
   2   7   4     1970.13     1971.46     20.29 o 
   3   7   4      307.10      306.51     15.86 o 
   4   7   4       41.24       49.94     15.64 o 
   5   7   4       63.07       59.53     19.58 o 
   6   7   4      594.98      608.95     39.77 o 
   7   7   4      340.68      297.76     39.16 o 
   9   7   4       46.90       60.25     38.14 o 
  10   7   4      168.98       98.36     76.22 o 
   0   8   4      677.74      725.41     58.28 o 
   1   8   4        9.16       14.15     12.58 o 
   2   8   4        2.14        4.80     15.45 o 
   3   8   4      107.49       89.99     18.25 o 
   4   8   4      523.34      530.96     21.02 o 
   5   8   4      716.75      698.13     27.68 o 
   6   8   4       59.97       39.83     11.52 o 
   9   8   4       51.18       47.88     50.05 o 
  10   8   4       21.61       -7.47     79.78 o 
   1   9   4     1142.56     1127.00     22.90 o 
   2   9   4      137.69      168.45     19.42 o 
   3   9   4      405.42      387.88     22.55 o 
   4   9   4       79.41       84.43     23.05 o 
   5   9   4      176.54      195.91     42.00 o 
   6   9   4       15.85       17.41     22.66 o 
   8   9   4       10.27      -12.27     48.65 o 
   0  10   4      947.51      974.03     35.33 o 
   1  10   4       32.04       30.16     16.56 o 
   2  10   4       61.07       51.36     17.88 o 
   3  10   4      118.82      138.97     23.19 o 
   4  10   4      742.69      689.56     32.94 o 
   5  10   4       18.81       18.59     26.64 o 
   8  10   4      251.52      224.80     56.73 o 
   1  11   4      476.85      478.90     20.48 o 
   2  11   4       20.44        9.50     19.20 o 
   3  11   4      427.57      409.13     30.21 o 
   4  11   4      123.12      138.71     31.78 o 
   5  11   4      246.65      262.29     42.91 o 
   6  11   4       80.52       97.33     55.02 o 
   7  11   4      105.62       82.63     58.69 o 
   0  12   4      519.36      565.19     42.66 o 
   1  12   4       10.42        8.18     20.43 o 
   2  12   4        7.63       26.69     21.28 o 
   3  12   4       13.44       -0.53     26.93 o 
   4  12   4      550.11      532.68     36.41 o 
   5  12   4      165.94      141.27     63.56 o 
   7  12   4       74.95      119.67     64.53 o 
   1  13   4       32.12       59.42     24.86 o 
   2  13   4      488.03      519.12     33.31 o 
   3  13   4      127.24      130.41     46.47 o 
   4  13   4       11.32        1.16     38.37 o 
   5  13   4       57.60       37.09     41.08 o 
   6  13   4       64.86      103.88     68.51 o 
   0  14   4      117.63      122.47     51.86 o 
   1  14   4      229.12      253.69     32.96 o 
   2  14   4        6.87        6.63     42.53 o 
   3  14   4      269.40      256.65     35.24 o 
   4  14   4        5.82       16.64     35.14 o 
   5  14   4      330.20      313.80     46.38 o 
   6  14   4       29.45       -1.80     45.94 o 
   1  15   4       53.03       11.77     45.34 o 
   2  15   4      372.20      386.18     48.88 o 
   3  15   4       29.80       13.46     45.57 o 
   4  15   4        8.41       -2.58     78.41 o 
   5  15   4        9.75       34.55     47.28 o 
   0  16   4       35.22       32.61     61.07 o 
   1  16   4      178.09      122.88     50.87 o 
   2  16   4        7.49        7.23     50.52 o 
   3  16   4       38.43       31.94     50.96 o 
   2   0   5      991.38     1004.89     24.74 o 
   4   0   5       30.68       16.32     31.09 o 
   6   0   5      794.17      756.53     61.97 o 
   8   0   5       27.19       13.51     31.22 o 
   0   1   5      568.38      553.08     20.34 o 
   1   1   5      816.18      818.10     20.54 o 
   2   1   5        1.13        0.03     15.49 o 
   3   1   5      269.46      298.84     20.60 o 
   4   1   5      102.83      133.59     29.51 o 
   5   1   5      612.15      636.96     46.50 o 
   6   1   5       69.01       33.20     56.91 o 
   7   1   5      218.69      188.99     24.18 o 
   8   1   5       28.45       -6.27     19.67 o 
  10   1   5       26.41       27.97     48.75 o 
   1   2   5      996.94     1015.64     19.61 o 
   2   2   5      984.59      982.34     18.41 o 
   3   2   5      410.18      428.00     20.93 o 
   4   2   5       29.42       46.11     43.93 o 
   5   2   5      414.12      409.25     40.05 o 
   6   2   5      757.67      744.59     67.00 o 
   7   2   5       77.10       76.58     18.31 o 
   8   2   5       17.13        6.23     26.07 o 
   9   2   5        1.38        9.00     24.84 o 
  10   2   5      204.26      176.14     54.56 o 
   0   3   5     5191.06     5124.64    113.91 o 
   1   3   5      648.51      657.64     18.28 o 
   2   3   5      144.37      149.54     15.45 o 
   3   3   5      274.14      292.74     33.35 o 
   4   3   5     1181.05     1175.20     52.37 o 
   5   3   5      344.32      371.52     47.98 o 
   6   3   5       11.73      -15.87     65.89 o 
   7   3   5       97.61       57.19     15.12 o 
   8   3   5      207.95      185.19     25.84 o 
   9   3   5      197.46      130.95     49.05 o 
  10   3   5       46.76       39.48     58.88 o 
   1   4   5     1347.80     1372.03     22.73 o 
   2   4   5      175.43      178.70     21.73 o 
   3   4   5     1072.92     1178.65     43.26 o 
   4   4   5       29.82       29.46     38.48 o 
   5   4   5      728.32      792.10     52.22 o 
   8   4   5        8.73       -3.64     22.09 o 
  10   4   5       84.78       72.83     59.39 o 
   0   5   5     1956.89     1922.37    117.16 o 
   1   5   5       31.67       26.11      9.73 o 
   2   5   5      109.68      101.38     22.70 o 
   3   5   5        1.49       30.41     26.20 o 
   4   5   5     1547.57     1640.00     55.13 o 
   5   5   5       13.30       12.95     49.36 o 
   7   5   5        4.64        0.63     12.75 o 
   1   6   5      370.15      389.83     14.43 o 
   2   6   5      102.81       81.44     29.39 o 
   3   6   5     1054.29     1125.87     33.40 o 
   4   6   5       18.18       10.59     30.14 o 
   7   6   5      693.13      671.53     21.09 o 
   0   7   5     1217.02     1217.94     31.06 o 
   1   7   5      419.72      395.22     16.69 o 
   2   7   5       12.61       19.62     12.32 o 
   3   7   5       46.63       47.46     34.79 o 
   4   7   5      866.31      886.81     38.19 o 
   6   7   5       34.71       38.11      8.15 o 
   1   8   5     1169.71     1168.08     20.59 o 
   2   8   5      140.84      147.26     17.37 o 
   3   8   5      319.17      292.94     14.80 o 
   4   8   5      133.09      121.34     11.28 o 
   5   8   5      153.31      141.42     10.88 o 
   6   8   5      409.81      429.05     22.31 o 
   0   9   5      414.98      388.38     30.37 o 
   1   9   5      131.73      119.37     10.86 o 
   2   9   5       62.46       76.27     19.50 o 
   3   9   5       75.42       88.99     17.58 o 
   4   9   5      241.93      244.46     18.76 o 
   5   9   5      501.75      502.12     30.84 o 
   1  10   5       26.84       23.99     10.83 o 
   2  10   5      507.24      567.54     17.45 o 
   3  10   5       61.50       57.38     21.84 o 
   4  10   5       79.07       73.43     30.11 o 
   5  10   5        5.17       -0.62     34.79 o 
   0  11   5      306.86      281.60     33.82 o 
   1  11   5      160.72      189.85     23.28 o 
   2  11   5      104.79       86.14     16.80 o 
   3  11   5      285.44      282.92     58.00 o 
   4  11   5       36.88      -25.95     36.80 o 
   1  12   5      241.98      273.18     34.50 o 
   2  12   5      525.25      496.63     26.98 o 
   4  12   5       13.27       29.11     39.41 o 
   0  13   5      180.04      163.27     62.45 o 
   1  13   5       92.76       94.29     35.06 o 
   2  13   5       18.47        5.66     35.69 o 
   3  13   5       54.85        7.01     61.21 o 
   1  14   5      195.69      226.18     39.41 o 
   2  14   5       53.86       61.29     38.75 o 
   3  14   5      226.44      146.25     47.68 o 
   0  15   5      290.76      280.55     54.66 o 
   1  15   5       31.20       25.92     54.01 o 
   2  15   5        2.61       -7.24     49.27 o 
   3  15   5       27.25       41.91     87.60 o 
   0   0   6     3881.31     3856.10    121.71 o 
   2   0   6       16.97       25.44     29.55 o 
   4   0   6      721.15      870.41     73.85 o 
   6   0   6       56.67       31.62     57.38 o 
   1   1   6      350.28      368.06     21.09 o 
   2   1   6      269.33      271.48     19.29 o 
   3   1   6      209.32      234.26     24.18 o 
   4   1   6       12.58       26.31     30.08 o 
   5   1   6      392.04      383.57     63.06 o 
   6   1   6      145.59      104.82     41.05 o 
   0   2   6      530.98      557.26     25.08 o 
   1   2   6      880.58      901.24     22.63 o 
   2   2   6       27.86       20.48     15.68 o 
   3   2   6      100.65       77.75     26.96 o 
   4   2   6      158.69      183.11     30.71 o 
   5   2   6      188.69      202.56     66.60 o 
   6   2   6       14.57       -7.94     41.55 o 
   1   3   6      319.20      334.84     19.80 o 
   2   3   6      255.40      206.13     20.88 o 
   3   3   6       27.08       15.97     24.75 o 
   4   3   6      158.41      188.76     32.50 o 
   5   3   6      103.68       57.49     70.78 o 
   0   4   6     1266.67     1219.07     62.32 o 
   1   4   6      358.61      419.20     24.79 o 
   2   4   6       29.73       11.29     11.98 o 
   3   4   6       98.39       86.12     23.49 o 
   4   4   6       30.39       58.17     44.91 o 
   5   4   6      639.41      558.12     76.91 o 
   1   5   6      175.08      155.36     27.09 o 
   2   5   6      839.79      799.58     34.84 o 
   3   5   6       35.66       10.83     50.35 o 
   4   5   6       48.07       30.20     46.96 o 
   0   6   6       70.80       61.81     11.03 o 
   1   6   6      347.28      367.06     25.64 o 
   2   6   6       22.52       20.41     29.41 o 
   3   6   6      523.41      538.46     37.78 o 
   4   6   6       36.32       54.46     59.73 o 
   1   7   6      297.79      218.39     30.66 o 
   2   7   6      868.74      825.56     27.24 o 
   3   7   6       64.49       69.71     36.61 o 
   4   7   6      101.38       92.50     61.41 o 
   0   8   6      284.21      324.51     37.13 o 
   1   8   6      200.96      157.37     15.79 o 
   2   8   6       71.98       62.12     25.57 o 
   3   8   6       28.16       36.96     36.28 o 
   1   9   6      348.92      351.44     21.47 o 
   2   9   6       60.64       44.91     18.08 o 
   0  10   6      289.51      297.31     32.20 o 
   1  10   6       72.92       69.12     26.96 o 
   2  10   6        1.77       -0.09     47.25 o 
   1  11   6      180.73      166.37     44.68 o 
   2  11   6       29.72       55.92     51.12 o 
   2   0   7      140.56      151.34     31.99 o 
   0   1   7      444.57      418.45     39.50 o 
   1   1   7       20.18       14.74     20.60 o 
   2   1   7       16.67        3.88     28.46 o 
   3   1   7       30.94       64.91     24.87 o 
   4   1   7       26.02        3.74     70.82 o 
   1   2   7      139.94      120.95     20.98 o 
   2   2   7      184.80      216.21     30.02 o 
   3   2   7      106.22      126.47     40.40 o 
   0   3   7       49.05       46.32     18.53 o 
   1   3   7      200.51      198.87     23.77 o 
   2   3   7      128.94      126.52     34.00 o 
   3   3   7       70.69       70.87     46.70 o 
   1   4   7      867.15      891.75     40.21 o 
   2   4   7        1.98       -3.66     33.42 o 
   3   4   7      108.09      134.64     45.55 o 
                                                 
